# Supplementary material for: Genome-wide identification and expression analysis of the bZIP transcription factor family genes in response to abiotic stress in Nicotiana tabacum L
Source: BMC Genomics. 2022 Apr 22;23:318. doi: 10.1186/s12864-022-08547-z (PMC9027840; doi:10.1186/s12864-022-08547-z)
Supplement: Supplementary file 3 — Additional file 3: Table S3. The 16 pairs of segmental duplications in Nicotiana tabacum L. bZIPs.bZIP: basic leucine zipper. [file 12864_2022_8547_MOESM3_ESM.xlsx]

## Sheet: bZIP gene information
Additional file 1: Table S1. List of the 77Nicotiana tabacum L. bZIP genes identified in this study.
Group	Gene	Gene ID	Protein length	Mw(KDa)	pI	Location	Domain	Predicted Subcellular location（W）	Exon	Intron
G	NtbZIP01	Nitab4.5_0000179g0100.1	421	44.7642	6.88	Nt01	bZIP	nuclear	12	11
E	NtbZIP02	Nitab4.5_0000667g0140.1	342	38.3646	8.86	Nt02	bZIP	vacuole	4	3
E	NtbZIP03	Nitab4.5_0000246g0100.1	307	34.0239	5.54	Nt02	bZIP	nuclear	4	3
E	NtbZIP04	Nitab4.5_0002629g0100.1	306	34.9346	5.67	Nt02	bZIP	nuclear	4	3
G	NtbZIP05	Nitab4.5_0002128g0040.1	351	37.6439	5.53	Nt03	bZIP	nuclear	11	10
I	NtbZIP06	Nitab4.5_0000633g0080.1	388	43.3094	9.19	Nt04	bZIP	chloroplast	4	3
I	NtbZIP07	Nitab4.5_0004599g0090.1	245	27.3518	9.36	Nt04	bZIP	nuclear	4	3
A	NtbZIP08	Nitab4.5_0000088g0120.1	506	55.7251	8.99	Nt04	bZIP	nuclear	4	3
F	NtbZIP09	Nitab4.5_0000079g0290.1	266	29.2617	5.8	Nt04	bZIP	nuclear	1	0
K	NtbZIP10	Nitab4.5_0000016g0210.1	459	51.728	6.61	Nt04	bZIP	nuclear	11	10
A	NtbZIP11	Nitab4.5_0002131g0060.1	326	36.5393	8.67	Nt05	bZIP	nuclear	3	2
F	NtbZIP12	Nitab4.5_0001889g0020.1	274	30.3332	5.7	Nt05	bZIP	nuclear	1	0
A	NtbZIP13	Nitab4.5_0000811g0030.1	328	36.1828	9.04	Nt05	bZIP	nuclear	3	2
C	NtbZIP14	Nitab4.5_0003279g0030.1	199	22.3581	8.95	Nt05	bZIP	nuclear	4	3
S	NtbZIP15	Nitab4.5_0003894g0010.1	142	16.1303	9.21	Nt05	bZIP	nuclear	1	0
C	NtbZIP16	Nitab4.5_0003259g0120.1	215	23.7013	5.49	Nt05	bZIP	nuclear	5	4
K	NtbZIP17	Nitab4.5_0002681g0020.1	510	57.5986	6.66	Nt06	bZIP	nuclear	11	10
F	NtbZIP18	Nitab4.5_0000369g0090.1	273	29.9523	5.54	Nt06	bZIP	nuclear	2	1
I	NtbZIP19	Nitab4.5_0001870g0010.1	362	39.4406	6.08	Nt06	bZIP	nuclear	4	3
UN	NtbZIP20	Nitab4.5_0004843g0040.1	282	31.7674	9.24	Nt06	bZIP	nuclear	9	8
F	NtbZIP21	Nitab4.5_0003914g0010.1	342	38.0541	5.96	Nt07	bZIP	cytoplasm	2	1
A	NtbZIP22	Nitab4.5_0001692g0020.1	442	47.0298	9.47	Nt09	bZIP	nuclear	4	3
UN	NtbZIP23	Nitab4.5_0000755g0200.1	460	51.2378	6.27	Nt09	bZIP	nuclear	12	11
J	NtbZIP24	Nitab4.5_0004624g0050.1	839	92.0597	5.84	Nt09	bZIP	chloroplast	18	17
UN	NtbZIP25	Nitab4.5_0000794g0130.1	436	47.9183	5.57	Nt10	bZIP	nuclear	6	5
A	NtbZIP26	Nitab4.5_0001725g0110.1	434	47.2099	8.73	Nt10	bZIP	nuclear	4	3
E	NtbZIP27	Nitab4.5_0000831g0030.1	306	33.7786	5.92	Nt10	bZIP	nuclear	4	3
E	NtbZIP28	Nitab4.5_0006823g0010.1	305	34.8787	5.49	Nt10	bZIP	nuclear	4	3
I	NtbZIP29	Nitab4.5_0003413g0030.1	261	29.2796	6.55	Nt11	bZIP	chloroplast	5	4
S	NtbZIP30	Nitab4.5_0000149g0170.1	179	20.8221	6.6	Nt12	bZIP	nuclear	1	0
D	NtbZIP31	Nitab4.5_0004992g0010.1	337	38.4962	6.92	Nt12	bZIP	nuclear	7	6
A	NtbZIP32	Nitab4.5_0001915g0160.1	363	40.8477	4.17	Nt12	bZIP	nuclear	3	2
A	NtbZIP33	Nitab4.5_0000287g0240.1	434	46.9176	9.35	Nt12	bZIP	nuclear	4	3
I	NtbZIP34	Nitab4.5_0005185g0040.1	475	51.6268	7.77	Nt12	bZIP	nuclear	4	3
I	NtbZIP35	Nitab4.5_0000094g0150.1	258	29.1725	6.8	Nt13	bZIP	chloroplast	5	4
K	NtbZIP36	Nitab4.5_0000991g0040.1	441	49.9011	6.39	Nt15	bZIP	nuclear	11	10
C	NtbZIP37	Nitab4.5_0000087g0220.1	238	26.6621	8.99	Nt15	bZIP	nuclear	4	3
G	NtbZIP38	Nitab4.5_0000556g0270.1	377	39.4681	6.21	Nt15	bZIP	nuclear	12	11
I	NtbZIP39	Nitab4.5_0004908g0040.1	352	38.4006	6.84	Nt16	bZIP	nuclear	4	3
E	NtbZIP40	Nitab4.5_0000365g0040.1	297	33.8192	8.6	Nt17	bZIP	nuclear	5	4
S	NtbZIP41	Nitab4.5_0000363g0280.1	145	16.6807	5.1	Nt17	bZIP	nuclear	1	0
J	NtbZIP42	Nitab4.5_0002301g0020.1	827	90.6333	5.92	Nt17	bZIP	chloroplast	18	17
S	NtbZIP43	Nitab4.5_0000136g0170.1	85	10.1096	4.86	Nt17	bZIP	cytoplasm	2	1
G	NtbZIP44	Nitab4.5_0000628g0080.1	274	29.6415	5.94	Nt17	bZIP	nuclear	8	7
A	NtbZIP45	Nitab4.5_0000188g0190.1	161	17.3942	9.91	Nt17	bZIP	nuclear	1	0
G	NtbZIP46	Nitab4.5_0003410g0090.1	339	36.464	5.66	Nt17	bZIP	nuclear	11	10
A	NtbZIP47	Nitab4.5_0002337g0180.1	172	19.1592	9.37	Nt17	bZIP	nuclear	2	1
J	NtbZIP48	Nitab4.5_0001298g0010.1	843	92.5035	5.8	Nt17	bZIP	chloroplast	18	17
S	NtbZIP49	Nitab4.5_0000142g0350.1	221	25.5114	9.21	Nt17	bZIP	nuclear	1	0
S	NtbZIP50	Nitab4.5_0001072g0020.1	219	25.1952	9.01	Nt17	bZIP	nuclear	1	0
B	NtbZIP51	Nitab4.5_0000869g0140.1	747	80.4291	6.64	Nt17	bZIP	endoplasmic reticulum	2	1
A	NtbZIP52	Nitab4.5_0001789g0110.1	257	28.5462	10.19	Nt17	bZIP	nuclear	3	2
G	NtbZIP53	Nitab4.5_0001279g0170.1	360	38.8263	5.46	Nt17	bZIP	nuclear	11	10
S	NtbZIP54	Nitab4.5_0000723g0200.1	160	18.1727	6.83	Nt17	bZIP	nuclear	2	1
J	NtbZIP55	Nitab4.5_0003131g0030.1	884	97.1569	5.91	Nt18	bZIP	chloroplast	17	16
UN	NtbZIP56	Nitab4.5_0000718g0350.1	333	37.077	8.5	Nt19	bZIP	nuclear	8	7
S	NtbZIP57	Nitab4.5_0003540g0010.1	144	16.6068	5.87	Nt19	bZIP	nuclear	1	0
S	NtbZIP58	Nitab4.5_0003234g0110.1	171	19.656	5.57	Nt19	bZIP	nuclear	1	0
F	NtbZIP59	Nitab4.5_0000283g0370.1	316	35.2567	5.84	Nt19	bZIP	nuclear	2	1
G	NtbZIP60	Nitab4.5_0000305g0190.1	415	44.373	6.16	Nt19	bZIP	nuclear	12	11
S	NtbZIP61	Nitab4.5_0000368g0110.1	138	15.6079	9.76	Nt19	bZIP	nuclear	1	0
A	NtbZIP62	Nitab4.5_0000249g0370.1	291	31.259	8.53	Nt19	bZIP	nuclear	4	3
J	NtbZIP63	Nitab4.5_0003515g0010.1	817	90.2876	6.18	Nt20	bZIP	nuclear	18	17
E	NtbZIP64	Nitab4.5_0000537g0020.1	287	32.6443	5.21	Nt21	bZIP	nuclear	4	3
I	NtbZIP65	Nitab4.5_0001586g0120.1	431	46.9269	6.08	Nt22	bZIP	nuclear	4	3
S	NtbZIP66	Nitab4.5_0001397g0020.1	151	17.8518	7.75	Nt22	bZIP	nuclear	2	1
I	NtbZIP67	Nitab4.5_0001242g0080.1	437	47.6365	9.53	Nt23	bZIP	chloroplast	4	3
J	NtbZIP68	Nitab4.5_0006460g0030.1	818	89.984	5.8	Nt23	bZIP	cytoplasm	18	17
D	NtbZIP69	Nitab4.5_0001002g0070.1	387	43.8278	6.13	Nt23	bZIP	nuclear	8	7
K	NtbZIP70	Nitab4.5_0004063g0120.1	502	56.2471	6.41	Nt24	bZIP	nuclear	11	10
A	NtbZIP71	Nitab4.5_0000613g0150.1	348	38.2241	8.95	Nt24	bZIP	nuclear	4	3
I	NtbZIP72	Nitab4.5_0001317g0020.1	599	66.0261	6.57	Nt24	bZIP	nuclear	6	5
S	NtbZIP73	Nitab4.5_0001317g0160.1	154	17.833	9.34	Nt24	bZIP	nuclear	1	0
A	NtbZIP74	Nitab4.5_0002543g0050.1	400	43.9775	8.99	Nt24	bZIP	nuclear	4	3
A	NtbZIP75	Nitab4.5_0000123g0060.1	323	35.8695	7.93	Nt24	bZIP	nuclear	3	2
B	NtbZIP76	Nitab4.5_0000123g0440.1	973	104.64	4.91	Nt24	bZIP	nuclear	3	2
S	NtbZIP77	Nitab4.5_0000027g0550.1	197	22.7016	5.97	Nt24	bZIP	nuclear	1	0

## Sheet: bZIP gene sequences
Supplementary Table 1 List of the 77 bZIP genes identified in this study
Gene	Gene ID	Sequence Type	Sequences
NtbZIP01	Nitab4.5_0000179g0100.1	CDS	ATGGGGAGCAGTGATATTGACAAATCCTCTAAGGAGGCAAAGGAGTCAAAGGAGGCGAAGACTCCCAACTCACAGGAACAGGCTTCATCAACTGCCACTGGTACAGTAAATCCGGAATGGTCCGGCTATCAGGGATATTCTCCAATGCCTCCACATGGGTTCTTGGCGTCAGGTCCTCAAGCACACCCTTATATGTGGGGAGTTCAGCATCTTATGCCGCCCTATGGTACTCCACCACATCCTTATGTTGCAATGTATCCCCATGGTGGAATATATGCTCATCCATCTATTCCTCCGGGATCTTACCCCTTCAGCCCCTTTGCGATGCCTTCTCCAAACGGCATTGCTGAAGCTACAGTTAACACCTCTGGCAATGCTGAAGTAGATGGTAAATCATCT…
NtbZIP01	Nitab4.5_0000179g0100.1	Protein	MGSSDIDKSSKEAKESKEAKTPNSQEQASSTATGTVNPEWSGYQGYSPMPPHGFLASGPQAHPYMWGVQHLMPPYGTPPHPYVAMYPHGGIYAHPSIPPGSYPFSPFAMPSPNGIAEATVNTSGNAEVDGKSSEGKEKLPIKRSKGSLGSLNMITGKNNEPGKTSGASANGAYSKSAESGSEGSSEGSDANSQNVGVTNEVSRQARFRSGAEASQNGNSAHSSQNGGTSAPHSLINQTMPIMPMSAAGGIPGPTTNLNIGMDYWSVAASSSMPAIHGKVPSASVAGGMVTAGSRDIVQSQMWIQDERELKRQRRKQSNRESARRSRLRKQAECDELAQRAEALKEENASLRAELSRLRSEHDQLAAQNASLKKIFESLDLTLQERLGEVPGREDPRPSR…
NtbZIP02	Nitab4.5_0000667g0140.1	CDS	ATGATTGGCAATGGCTCTTGTTTCTTTATCTCCTCTTTGTATTGGGCTGGTAAACTGACTTATGGGGCATCTAGCATGAGAAATATGGTGTACAATGGAAAGAGCTCTTTACTGCCTCCTAAAAGTCCGTTTCCTAGCATATCTCCCTCGTATGTTGATTATGTCCCTAGTTCTGCTGTCACCCAAAAAGGCATTTCAAAATCTAGAGATGGTTCACACCATCAGCGCACTTCTTCTGAAAGTTGTCTTATAGAGGAGCAACCATCTTGGTTGGATGATCTTCTTAACGAGCCGGAAACTCCAGTACGCAGAGGTGGCCATCGACGTTCATCTAGTGACTCCTTTACATATCATGATGCTGCTAACATTGCAAACTTAGATTACATAGCTCAAGATGAT…
NtbZIP02	Nitab4.5_0000667g0140.1	Protein	MIGNGSCFFISSLYWAGKLTYGASSMRNMVYNGKSSLLPPKSPFPSISPSYVDYVPSSAVTQKGISKSRDGSHHQRTSSESCLIEEQPSWLDDLLNEPETPVRRGGHRRSSSDSFTYHDAANIANLDYIAQDDNKFRNLTPVPSWGSQDFDYYKDARHATFHVDQNFSNRQKNRARDASPNAIQHPRGRPPFRENVKTHSLGASCPPQEGERPKSAGSDKQDLVESVSPNPVGSGEKKDSSHSKSSASESDTKRAKQQFAQRSRVRKLQYISELERNVQALQAEGSEVSAELEFLNQQSLILSMENKALKQRLENLAQEQLIKYCKFLLYLSYFIVVSAISSA
NtbZIP03	Nitab4.5_0000246g0100.1	CDS	TTGTGCATGGCTCAACTACCACCAAAAGTTCCTACAATGGCACACAATTGGCCTTTTCAAACTATGCCCCCATTGCATAATAATAATAATAATAATAATAATTCTTGGGTTGATGATTTTCTTGATTTCTCATCAGCCAGGAGAAATTCTCACCGGAGATCAGTGAGCGATCCGATTGCGTTTGTGGAGGCCGCTCCGTTTCTGCAGCAATGCCACGGCGGCGCTAATTCTAATATTGGGTTTGATAAGTTGGATGATGAACAACTTACAACTATGTTTTCAGATGATAGCGGCGGTACTGCTGCATTTGCTGTTCCTACAGCGCCGTCTTCTAATCCGTCTAGTACGAATCCTTCTACACCGTCTGATCAAATCAGCGAAAATGAAGATCAGAAGTTG…
NtbZIP03	Nitab4.5_0000246g0100.1	Protein	LCMAQLPPKVPTMAHNWPFQTMPPLHNNNNNNNNSWVDDFLDFSSARRNSHRRSVSDPIAFVEAAPFLQQCHGGANSNIGFDKLDDEQLTTMFSDDSGGTAAFAVPTAPSSNPSSTNPSTPSDQISENEDQKLVPPLDVNQVIQPKNEPGEVDSFCDTQPLPAPANDSSDNNPIVDPKRIKRILANRQSAQRSRVRKLQYISELERSVTSLQTEVSALSPRVAFLDHQRLLLNVDNSALRQRIAALAQDKIFKDAHQEALKKEIERLRQIYHEQNMKKMGINGTADAPPSAAEPLSTFNKMSCTEEA*
NtbZIP04	Nitab4.5_0002629g0100.1	CDS	ATGGCACATTTACCTCCTAGAGTACCAAACATGACATCAAATTGGCCTGATTTTTCACATCATCATCAAAAAATAGACACCACAACAACAGCCGTTCACAACCCGTCATGGGTAGACGAATTCCTCGACTTCTCGTCGACCAAAAGAGGTTCACATCGGAGATCTATTAGTGATTCAATAGCTTTTCTTGAAGCACCAATGGTTGAAGAATGCCGAAGGCTATCAACTCCAGGAAAAACAAGTGGTTCAGAATTTGAAAGATTTGACGATGAACAACTCATGTCAATGTTTAACGATGACATTGCCAATAATCCTTCGTCGCCGTCTGACAATAACAGCATTAATGAAGAAAAGAAGATGAGTACAATAATCTCCACTGATGAACAGGAGATGCAACAG…
NtbZIP04	Nitab4.5_0002629g0100.1	Protein	MAHLPPRVPNMTSNWPDFSHHHQKIDTTTTAVHNPSWVDEFLDFSSTKRGSHRRSISDSIAFLEAPMVEECRRLSTPGKTSGSEFERFDDEQLMSMFNDDIANNPSSPSDNNSINEEKKMSTIISTDEQEMQQQQQQQLKTEPEEVESSCKSDEQTASDQHATADNNSSEKINDPKRIKRILANRQSAQRSRVRKLQYISELERSVTTLQAEVSVLSPRVAFLDHQRLVLNVDNSVLKQRIAALAQDKIFKDAHQEALKREIERLRQIYYQQNLKKMEDGTPTPQSKSQPTAADANASEQKEQLVN*
NtbZIP05	Nitab4.5_0002128g0040.1	CDS	ATGGGAGCTGGGGAAGAGAGCACCCCTACAAAGCCTTCAAAACCGGCTTCAACTCAGGAGACACAAACTACACCCTCATATCCTGATTGGTCAAGCTCTATGCAGGCTTATTATAGCGCTGGAGCTACTCCTCCCTTCTTTGCCTCACCTGTTGCTTCTCCTGCTTCCCACCCATACTTGTGGGGAGGCCAGCATCCTCTTATGCCTCCTTATGGGGCTCCAGTCCCGTATCCAGCTTTATATCCTCCTGCTGGAGTTTATGCTCATCCTAACATGGCCACGCACACTCCAAACGCTGTGCAGGCAAATCTTGAATCAAACAGGAAGGATCCTGAAGGAAAGGATCGGAGTACGAACAAAAAGTTAAAGGCCAGTTCTGGTGGCAAGGCAGGCGACAGC…
NtbZIP05	Nitab4.5_0002128g0040.1	Protein	MGAGEESTPTKPSKPASTQETQTTPSYPDWSSSMQAYYSAGATPPFFASPVASPASHPYLWGGQHPLMPPYGAPVPYPALYPPAGVYAHPNMATHTPNAVQANLESNRKDPEGKDRSTNKKLKASSGGKAGDSGKVASGSGNDGATQSDETRSEGTSDTNDENDNHEFAASKKGSFDQMLADGASAQNNPTTANYQTSMHANPVTVPATNLNIGMDAWNASSAGPGAIIIQPNANGPVIGHEGRMNDQWVQDERELKRQKRKQSNRESARRSRLHKQAECEELQRRVEALSGENHSLKDELQRLSEECEKLTSENSSIKEELTRLCGPDAVSKLESNGNASHLQSNVEEAN*
NtbZIP06	Nitab4.5_0000633g0080.1	CDS	TTGTCGCTGACTTGCTGTAAGCTCTCTACTAATCTTTCAACCCGCCAGCAAAATACCCATGTTACTCTTCTTCGTTGCTTCTACTGCCAATCCCTGGGTCCCACCCCCACCTTTTTCTTCTTCTTCTCCTCCTCCGCCTCCAAATCAATAGTTCAGAAGTTTAAAAGAATGGACCCGAAGTTCGCCGGAAAGCCAATTCAGGCCCAATTCCATTCAGGTCAAACTGATCTTGACCAGATGCAGGATACTCCGACCCGTGGGTCACGTCATCGCCGGGCCCAATCCGAAACCTTTTTCCGGTTTCCAAACTTCGACGATGACATCCTCTTAGACGACGTCGTTCCTGACTTCAACCTCGATGTTCAGGCGCCGTCACTCATGCAGCAGCAGCAGCAGCAG…
NtbZIP06	Nitab4.5_0000633g0080.1	Protein	LSLTCCKLSTNLSTRQQNTHVTLLRCFYCQSLGPTPTFFFFFSSSASKSIVQKFKRMDPKFAGKPIQAQFHSGQTDLDQMQDTPTRGSRHRRAQSETFFRFPNFDDDILLDDVVPDFNLDVQAPSLMQQQQQQQQPANSADSSSTGPALSAGPSDNNPKTLAHYRSLSVDADFFDGLDFGAAAAENKMMSGGPRHRHSNSMDGSFDFESESLSVKKAMAPDKLAELSLIDPKRAKRILANRQSAARSKERKTRYTGELERKVQTLQTEATTLSAQITVLQRDTSGIAAENKELKFRLQALEQQAHLRDALNETLREEVQRLKIEAGQIPAANGNRGMRLHLPPQPQPFVQCGNHHAQHQQQHIPRSTASNQTVPGQSQSSFFNFNSRA*
NtbZIP07	Nitab4.5_0004599g0090.1	CDS	ATGATGATGAAGCCACGTCATAGGCATAGTAATTCAGTGGATAGCTCGTCGAGTTTGTTGCTGAGTGAGAGTATTGAAGCTAAGAAAGCTATGGCTCCTGATAAGCTGGCTGAGCTCTGGACTATTGATCCTAAACGTGCCAAAAGGATTTTGGCAAATCGGCAGTCTGCTGCTCGTTCTAAAGAGAGGAAGGCCCGTTATATATCTGAACTTGAGAGGAAAGTTCAGACCCTTCAAACAGAAGCCACCACTCTTTCTGCACAACTGACCCTTTTCCAGAGGGAAACAACCGGGCTTACTAATGAGAATACCGAGCTTAAGCTCCGTTTGCAAGCTATGGAACAACAAGCTCAATTACGAGATGCTCTAAACGAAGCACTGAAACAAGAAGTTGAAAGA…
NtbZIP07	Nitab4.5_0004599g0090.1	Protein	MMMKPRHRHSNSVDSSSSLLLSESIEAKKAMAPDKLAELWTIDPKRAKRILANRQSAARSKERKARYISELERKVQTLQTEATTLSAQLTLFQRETTGLTNENTELKLRLQAMEQQAQLRDALNEALKQEVERLKIATGQISASSDAYNSGMQQISYNRPAFFPHQPQPGPSEPPNIQMPQFHTLQESMSSSRHPLLAGHAQALTDAMQQDPLDRFQGLGINSRSSHLVKTEAPSISASESSSTF*
NtbZIP08	Nitab4.5_0000088g0120.1	CDS	ATGCAATATTGTTTACTGGTGAACATTCTGATATATCTTCTTGGACTTCACCAAAATATAAAAAATGAATCCCATGGTCAGCTTCTACCGGATCTACTGTTATTGCTAAGAGTCTTACGACTGAACTTTTTGACCAGATTTTACTCTCCTTTGCCTTCTCATACAATGGGTTCTTACCTGAACTTCAAGAACTTTGCTGACACATCACAGCCAGAGAGCAGTGGTGGGAAGCCAATGAATAATGATAATTTTTCGTTGGCTCGACAATCTTCCATATACTCGTTTACCTTTGATGAGCTCCAAAGTACATGTGGACTTGGGAAAGATTTTGGGTCGATGAATATGGACGACCTATTGAAGAACATTTGGACAGCTGAAGAGTCTCAAGCCTTGTCATCT…
NtbZIP08	Nitab4.5_0000088g0120.1	Protein	MQYCLLVNILIYLLGLHQNIKNESHGQLLPDLLLLLRVLRLNFLTRFYSPLPSHTMGSYLNFKNFADTSQPESSGGKPMNNDNFSLARQSSIYSFTFDELQSTCGLGKDFGSMNMDDLLKNIWTAEESQALSSSVAGGNVSVPVGNLQRQGSLTLPRTISQKTVDEVWKDFQKESVNANDGSAPGASNFGQRQSTLGEMTLEEFLVRAGAVREDMQPTRYSKDVTFTSGFTQPSSNNSSLTIAFQQATQNPQQLSNQIAGNNIFNVVTTTSSQQKPQQAQPLFPKQTTVAFASPMQLGNTAQLASPGTRAPIVGMSNPSVNTTIIQGSIMQGGVMDMAGLHNGVTSVKGGSPGNLDPPSLSPSPYACGEGGRGRRSCTSFEKVVERRRKRMIKNRESAA…
NtbZIP09	Nitab4.5_0000079g0290.1	CDS	ATGGATGACGGGGAACTGGAATTTTCTAACCAAGAAATGTTGTCAAGTTCAAATTTTGGTGAATTTCCAGATAGTGGTTTGATGGACAGTTTCTTCAATGAAATTCTCAAGGATACACATGCCTGCACTCATACACACACCTGCAATCCACCTGGCCCTGATAGCACTCACACACATACATGTTATCATGTTCACACCAAAATAGTTCCTCCCCTGAGTGAGGATAAGACGGCAAGTGATGATACTGCTGAATCCGCAGAGGGAAAAAGAAAGAAACGCCCTTTGGGTAATAGAGAAGCGGTTCGTAAGTACCGTGAGAAGAAGAAGGCTCGAGCTGCCTCATTAGAAGACGAAGTTGTCAGATTAAGGGCTATAAATCAGCAACTCATGAAAAGGCTG…
NtbZIP09	Nitab4.5_0000079g0290.1	Protein	MDDGELEFSNQEMLSSSNFGEFPDSGLMDSFFNEILKDTHACTHTHTCNPPGPDSTHTHTCYHVHTKIVPPLSEDKTASDDTAESAEGKRKKRPLGNREAVRKYREKKKARAASLEDEVVRLRAINQQLMKRLQGQAVLEAEIARLKCLLVDIRGRIEGEIGSFPYQKPMKSGDVYQNLVNPNLPGAYVMNPCNLQCDDRVYCLHPGSEGKNSDGTALDGQGFDNCEFETLQCLGNQISELKEGSGCELGSGAPTGNPSGRSKRKG*
NtbZIP10	Nitab4.5_0000016g0210.1	CDS	ATGGGATTTGAGAGAGCTTTTGTTGAGAGTTCACCTGAGCAAGAAAATAAGCTTTTTGTTGGTGTTTCTTATATGGATTCCTCTAACAAAAACCAAGACCCGTTAGAGAGTAATAATCAGATATCATTTGGAGGTCAGCATCAACATCATCAACAACAGTTTTTTTATAATCATCATCAACAACAGCAGCTTCAAAATAATAATCAGATATCTTTTGGGATGATGCAACAATCATCTTCTGCTATTCCTGGAAGTCTCATAAGCAAAGACAGTGCTGGAGCTTATGATTTAGGTGAACTAGATCAAGCACTTTTTCAATATCTTGATGGCCAAGACCCTTCATCAATCCAAGAACAAAGACAAAATTCAGGGATGAGACCACCAACTCTGAACATATTT…
NtbZIP10	Nitab4.5_0000016g0210.1	Protein	MGFERAFVESSPEQENKLFVGVSYMDSSNKNQDPLESNNQISFGGQHQHHQQQFFYNHHQQQQLQNNNQISFGMMQQSSSAIPGSLISKDSAGAYDLGELDQALFQYLDGQDPSSIQEQRQNSGMRPPTLNIFPSQPMHVEPSTTNTMNTGLVSPAMSGSKRSSQPSMELSNNLKNNDAPSASGPEPPKAAKREGNRKGPTSSSEQDGPKTPDPKTLRRLAQNREAARKSRLRKKAYVQQLESSRIRLTQLEQELQRARAQGYYFGGNSLLGGEKNLPVNMGNMSSEEHHRLMCELRNAVQEHFLENELRIYVDNCVTHYDEIMNLKSMLAKSDVFHLVSGMWKTPAERCFMWMGGFRPSELLKIILSQIEPLTEQQLMGICGLQQSTQEAEDALSQGL…
NtbZIP11	Nitab4.5_0002131g0060.1	CDS	ATGGTAACTCATGGGATGGGATCTCAGGGGGGAGTTGGTGGTGGAAAAGAAGCAAAGCCGAATGTTTTGGCTAGGCAAGGATCACTCTACAGCCTCACTCTTGATGAGGTTCAGAATCAATTGGGGAATTTTGGGAAACCACTAAATAGCATGAATCTTGATGAGCTTGTTAAAACTGTATGGACTATTGAGGCTAGTCAAGAATTGGGGGGAAATGATTATGGGGCAGCGCAGCACTGGACTAATTCCCTGCATCGACAATCATCGGGCATTACATTGTCCAGAGATCTCAGCAAGAAGACTGTTGATGAGGTGTGGCAGGATATTCAACAGGGGCAACAGAGGGATAGTAGTATTGATAAGAGAAGTCAGGAGAGACAACTTACTTTTGGTGAGATA…
NtbZIP11	Nitab4.5_0002131g0060.1	Protein	MVTHGMGSQGGVGGGKEAKPNVLARQGSLYSLTLDEVQNQLGNFGKPLNSMNLDELVKTVWTIEASQELGGNDYGAAQHWTNSLHRQSSGITLSRDLSKKTVDEVWQDIQQGQQRDSSIDKRSQERQLTFGEITLEDFLVKAGVIAESTQGRRISGLVLGVDSMSLAQQAQWPHYQIPTMHQAPEQQLQQQQNIVPVFMPGHPVQQPLPVVANPIVDPETQMIMSPSHLMGTLSDTQTSGRKRVAPEDVIEKSVERRQKRMIKNRESAARSRARKQAYTHELENKVSRLEEENERLKRQKEMEKILPSVPPPEPKYQLRRTSSGPI*
NtbZIP12	Nitab4.5_0001889g0020.1	CDS	ATGCACAACGGGGAGCTCGAACTCTCTAACCAAGAAACGGTGTCAAGTTCTAATTTTGGTGAAATTCCAGAATGTAGTTCCACGAAAAGGCTTTTCAATGAAATTCTCTCGGACATGCACGCTTGTATTCATACCCACACTTGCAATCCACCTGGTCCTGATAACTCACACACACACTCTTGTTACCATGTTCACACCAAGGTTGTTCCTCCCCCAATCGAGGATAAGATCCTCAGTGATGATACTGCAGAGTCTGCAGAGAATAAGATAGGAAAGAAACGCCCTTTGAGTAATAACGAAGCAGTTCGCAAGTACCGTGAGAAAAATAAGGCTCGGGTTGCATCATTAGAGGATGAGGTAGTCAGGTTGAGGGCTATAAATCAGCAACTGTTGAAGAGG…
NtbZIP12	Nitab4.5_0001889g0020.1	Protein	MHNGELELSNQETVSSSNFGEIPECSSTKRLFNEILSDMHACIHTHTCNPPGPDNSHTHSCYHVHTKVVPPPIEDKILSDDTAESAENKIGKKRPLSNNEAVRKYREKNKARVASLEDEVVRLRAINQQLLKRLQGQSVLEAEITRLKCLLVDIRGRIEGEIGSFPYQKPMESADVYQNLVNPNLPGAYVMNPCNLQCDDQVYCLQPGSDELNGQDLISCGFENLQCFGNQGLKEVVPGCALGDGTPTASASCGNKRRGEISHSFAFLGFWHII*
NtbZIP13	Nitab4.5_0000811g0030.1	CDS	ATGGGATCTCAGGGTGGTGGTGGTGGTGGTAATAGTATGGGTGCAACTCAAGCACAAGACCCGAAGCCCAATGCTTTGGCTAGGCAAGGATCATTATATAGCCTCACACTTGATGAGGTTCAGAATCAATTGGGGGATTTGGGGAAACCACTAAGCAGTATGAATCTTGATGAGCTTCTTAAGACTGTATGGACTGTTGAAGCTAGTCAAGGAATGGGGGGAACAGATTACGGGGTGTTGCAGCATAGCCAGGTTGCTTCGGGGAGTTCTCTGCATCGACAGTCGAGCATTACACTAACCGGTGATCTGTGTAAGAAGACTGTTGATCAGGTTTGGCAGGATATTCAGCAGGGGCAGAAAAGGGATAATAGTGATAGGAAAATTCAGGAGAGGCAGCGT…
NtbZIP13	Nitab4.5_0000811g0030.1	Protein	MGSQGGGGGGNSMGATQAQDPKPNALARQGSLYSLTLDEVQNQLGDLGKPLSSMNLDELLKTVWTVEASQGMGGTDYGVLQHSQVASGSSLHRQSSITLTGDLCKKTVDQVWQDIQQGQKRDNSDRKIQERQRTLGEMTLEDFLVKAGVVAEPTPGKRSSSGSDSMALPQQQAQWSHYAMPQIPPQQPQQQNMLPVFMPGHSVQQPLAVVANPIMDAAYPESQMTMSPTALLGTLSDTQTLGRKRVAPEDVVEKTVERRQKRMIKNRESAARSRARKQAYTHELENKVSRLEEENERLKRQKEIEKVLPSVPPPEPKYQLRRTSSAPF*
NtbZIP14	Nitab4.5_0003279g0030.1	CDS	ATGCTATCCAATAGAGAATCAGCTAGACGCTCCAGAAGAAGAAAGCAGGCCCATCTAACAGAATTAGAGACACAGGTCTCTCAAGTAAGAGTAGAAAACTCCTCTTTATTGAAACGCTTTACTGACATAAGCCAGAAATACAATGAAGCAGCAGTTGATAATCGAGTATTGAAAGCAGATGTTGAGACATTGAGAGCAAAGGTGAAGATGGCTGAAGAAACTGTTAAAAGAGTTACTGGGTTAAACCCGCTATTCCAAGCTATGTCTGAGATATCCACAATGATGATGCCATCTTTCACTGGCAGTCCTTTTGACTCATCAGCAGACGCTGCTGTTCCTGAACAAGATGACCCCAGACATCACTACTATCAAGCACCGGAAAATAGTCATATGCCCAAT…
NtbZIP14	Nitab4.5_0003279g0030.1	Protein	MLSNRESARRSRRRKQAHLTELETQVSQVRVENSSLLKRFTDISQKYNEAAVDNRVLKADVETLRAKVKMAEETVKRVTGLNPLFQAMSEISTMMMPSFTGSPFDSSADAAVPEQDDPRHHYYQAPENSHMPNHTPRMQNGMIDIPSMENAHQSSAAEAIGGDKIGRTSSMQRVASLEHLQKRVRGEASTCGTQCRKEQ*
NtbZIP15	Nitab4.5_0003894g0010.1	CDS	ATGTCAGCTTTAAGACAGAGTGGTAGTAGTTCTGCATCAGAAGGAGATCAAAGATATGCATGCATGGATGAAAAGAAAAGGAAAAGAATGATTTCAAATAGGGAATCTGCAAGGCGATCTAGGATGAGAAAACAAAATCTTGTGCAAGAATTGACAAAGGAAGTCAGCAAATTACAAGCTGCCAACAGAACCATTGTGGCTAAAATTGAAGAGACTACAGAGAGGTTGACATTTTGCACTGCTCAGAATAATGTGTTGAGGGCACAGGAAATAGAGTTAACAGATTGGTTGAAGTCTCTGAACGATTTGATTAATCATAGTGGTTTGGTTACTGATGTTACTAATGTTGCTGACTGTTTGCTAAAGCCATGGCAGATCACTTGTTCAATGCAGCAAATC…
NtbZIP15	Nitab4.5_0003894g0010.1	Protein	MSALRQSGSSSASEGDQRYACMDEKKRKRMISNRESARRSRMRKQNLVQELTKEVSKLQAANRTIVAKIEETTERLTFCTAQNNVLRAQEIELTDWLKSLNDLINHSGLVTDVTNVADCLLKPWQITCSMQQISASSGLFQY*
NtbZIP16	Nitab4.5_0003259g0120.1	CDS	ATGCAGGAGATGGTAAATGGTTTCTCAAGTTGCGCACTGACAGACAAACCCCTTTGGTCTCCAAACCTTACTCCCAAGTCCTGCATTTCTGCAACTGTGGATTCACAATCTTCAATATGTGCTGGGAGTCCAACGCCAACTATAATGCCTAAGATGAGGGACAGTCCAGTTACGGGAGCTACAAGTGGGTCCTATTCAGATGATGATGACGCGGACGGTGAAGTGGGTCCCTGTGAACAAAGCACTGACCCATTGGATATTAAACGCATCAGAAGGCAAGCCTCTAATAGGGAATCTGCAAGGCGTTCGAGAAGAAGAAAGCAAGCACATTTAGCAGATCTTGAAAATCAGGTTGATCAGTTTCGAGGTGAAAATGAATCATTGTTCAAGCAGCTTGCA…
NtbZIP16	Nitab4.5_0003259g0120.1	Protein	MQEMVNGFSSCALTDKPLWSPNLTPKSCISATVDSQSSICAGSPTPTIMPKMRDSPVTGATSGSYSDDDDADGEVGPCEQSTDPLDIKRIRRQASNRESARRSRRRKQAHLADLENQVDQFRGENESLFKQLADATQQYKDALTNNRVLKSDVEALRAKVKLAEDMVARGSLTSTSLSHLLQNYLNTPQPLGTNNNSLCRLDNVSPTITVPGENEW
NtbZIP17	Nitab4.5_0002681g0020.1	CDS	ATGGGATTTGAGAGAGCTTTTGTTGAGAGTTCACCTGAGCAAGAAAATAAGCTTTTTGTTGGTGTTTCTTATATGGATTCTTCTAACAAAAACCACGACCCGTTAGAAAGTAATAATCAGATTTCTTTTGGAGGTCAGCATCAACATCATCAACAACAGTTTTTTTATAATCATCATCAACAACAGCAGCTGCAAAATAATAATCAGATATCTTTTGGGATGATGCAACAGTCATCTTCTTCATCTTCTGCTATTCCTGGAAGTCTCATAAGAAGCAAAGACAGTGCTGGAGCTTATGATTTAGGTGAACTAGATCAAGCACTTTTTCAATATCTTGATGGCCAAGAACCTTCATCAATCCAAGAACAAAGACAAAATTCAGGTATGAGACCACCAACT…
NtbZIP17	Nitab4.5_0002681g0020.1	Protein	MGFERAFVESSPEQENKLFVGVSYMDSSNKNHDPLESNNQISFGGQHQHHQQQFFYNHHQQQQLQNNNQISFGMMQQSSSSSSAIPGSLIRSKDSAGAYDLGELDQALFQYLDGQEPSSIQEQRQNSGMRPPTLNIFPSQPMHVEPSTTNKMNTGLVSPAISGSKRSSQPSMELSNNLKNNDAPSASGPEPPKAAKREGNRKGPTSSSEQDAPKTPDPKTLRRLAQNREAARKSRLRKKAYVQQLESSRIRLTQLEQELQRARAQGYYFGGNSLLGGEQNLPVNMANMSSDAAVFDMEYARWLEEHHRLMCELRNAVQEHFPENELRIYVDNCVTHYDEIMNLKSMLTKSDVFHLVSGMWKTPAERCFMWMGGFRPSELLKIILSQIEPLTEQQLMGIC…
NtbZIP18	Nitab4.5_0000369g0090.1	CDS	ATGGATGACGGTGAGCTGGAATTTTCTAATCAAGAAATGTTGTCAAGTTCAAATTTTGGTGAATTTCCAGACAGTGGTTCAATGGACAGTTTCTTCAATGAAATTCTCAAGGATACACATGCTTGCACTCATACGCACACCTGCAATCCACCTGGCCCTGATAACACCCACACACATACATGTTATCATGTTCATACCAAAATTGTCCCTCCCCTGAGTGAGGATAAGACAGCCAGTGATGATACTGCTGAATCCGCAGAGGGAAAAAGAAAGAAACGGCCTTTGGGTAATAGAGAAGCGGTTCGTAAGTACCGTGAGAAGAAGAAGGCTCGAGCTGCCTCATTAGAAGATGAAGTTGTCAGATTAAGGGCTATAAATCAGCAACTCATGAAAAGGCTG…
NtbZIP18	Nitab4.5_0000369g0090.1	Protein	MDDGELEFSNQEMLSSSNFGEFPDSGSMDSFFNEILKDTHACTHTHTCNPPGPDNTHTHTCYHVHTKIVPPLSEDKTASDDTAESAEGKRKKRPLGNREAVRKYREKKKARAASLEDEVVRLRAINQQLMKRLQGQAVLESEIARLKCLLVDIRGRIEGEIGSFPYQKPMKSGDVYQNLVNPNLPGAYVMNPCNLQCDDRVYCLHPGSEGKSLDDTALDGQGFDNCEFETLQCLGNQTSELKEGSGCALGNGAPTGNPSGGSKRKGNSTNDNI*
NtbZIP19	Nitab4.5_0001870g0010.1	CDS	ATGCAAGATCCGTCACATCTAAACTCCGTTAAGTTACCGAATCAACCTCCGTCGTCATTTTCAGCTGCTGCATTCCGTCCGTCTCACCACCGGCGAGCTCACTCGGAGGTGAACTTCCGGTTGCCGGAGGATTTAGATCTGGAATCCGACCCATTCGATGCGCCGGCGGGAAGTTTCGAGGAGATCGGATCGGAGGATGATTTTTTCTCTACGTACATGGACATTGAGAAGCTCGGCTCCGGCGGTGGATCTAACTCCGGAAGCGATGCAGCAGCTGGTGGTCTCGAAAATGCCGGTGGTAGTGGAGGGAGTAGTCGAGTGGGAGCTGAGAGTAGTGACGGAGAGAAAAGCATGATGATGAAGCCACGTCACAGGCATAGTCATTCAGTGGATAGCTCA…
NtbZIP19	Nitab4.5_0001870g0010.1	Protein	MQDPSHLNSVKLPNQPPSSFSAAAFRPSHHRRAHSEVNFRLPEDLDLESDPFDAPAGSFEEIGSEDDFFSTYMDIEKLGSGGGSNSGSDAAAGGLENAGGSGGSSRVGAESSDGEKSMMMKPRHRHSHSVDSSSSLLLSESIEAKKAMAPDKLAELWTIDPKRAKRILANRQSAARSKERKARYISELESKVQTLQTEATTLSAQLTLFQRDTTGLTNENTELKLRLQAMEQQAQLRDARNEALKQEVERLKIATGQISASSDAYNSGMQQISYNRPAFFPHQPQPGPSEPPNTLMPQFHTLQGSMSNPRHPLLAGHAQALTDAMQQDPLRRFQGLDINSRGSHLVKTEAPSISASESSSTF*
NtbZIP20	Nitab4.5_0004843g0040.1	CDS	ATGGGGATGGACAATGGGAAATATGTGAGATGTAGAGAGAAGCAACGTAAAGAATCGTCGCGTTTTCAAGCCGTGAACAGAAAATTGACAGCAATGAATAAGCTGTTGGTGGAGGAAAATGATAGGCTGCAGAAGCAAGTTTCACAGTTAGTGTATGAGAATAGCTTTTTCCGCCAACAGACTCAAACTGCACCCCTTACCACCAAAGACAACAATAGTTGTGAATCTGTGGTGACGAGTGGTCAGCAAAACTTGTCCGCTCAGCGTCGACCAAGGGATGCAAGCCCTGTGGCAGAGGAAACTTTAACAGAGTTTCTATCAAAGGCCACTGGAATCGCTGTGGAGTGGGTCCAAATGCCTGGGATGAAGGCTTGTTCCCTTTCCTATCTTTCAATTTAT…
NtbZIP20	Nitab4.5_0004843g0040.1	Protein	MGMDNGKYVRCREKQRKESSRFQAVNRKLTAMNKLLVEENDRLQKQVSQLVYENSFFRQQTQTAPLTTKDNNSCESVVTSGQQNLSAQRRPRDASPVAEETLTEFLSKATGIAVEWVQMPGMKACSLSYLSIYRSHDQPGPDSIGIIAISHSCSEVVSRACGLVGLEPTRVAEIGHASWFRDCRAVDVLNVMSTGSGGTIELLYMQKGQNLLFWGSPTLRLKTERGKTVARMMFVNDLHESYFQRKFWFCSWNATYDSLLGTNKPFPNPIPLAVIPLDKKLK*
NtbZIP21	Nitab4.5_0003914g0010.1	CDS	ATGAGGTATGGAATCTGTGAAGAGGGTCTCTTAATTGCTAGTGCTTTGCTGCAGATTGTCACCTTGCTGGTTACTACTTTTGGGATTGCTATGATGGCTGACGGAGAGCTGGAATTTTCTAACCAAGAAATGTTATCAAGTTCGAATTTTGGTGAATTTAGTAGTTCCATGGACAGCTTTTTCAATGAGATTCTCAAGGATACGCATGCCTGCACTCACGCCCACACTTGCAACCCGCCTGGCCCTGATAATTCTCATACACACACTTGTTACCATGTTCACACCAAATTCGTGCCTCCCTCAGAGGAGGACGAGGATAAGAACCCCAGTGATGATACTGCAGAGTCTTCAGAGAAGAAAGGAAAGAAACGACCTGTGGGTAATAAGGAAGCCGTTCGC…
NtbZIP21	Nitab4.5_0003914g0010.1	Protein	MRYGICEEGLLIASALLQIVTLLVTTFGIAMMADGELEFSNQEMLSSSNFGEFSSSMDSFFNEILKDTHACTHAHTCNPPGPDNSHTHTCYHVHTKFVPPSEEDEDKNPSDDTAESSEKKGKKRPVGNKEAVRKYREKKKARAASLEDEVIRLRAINQQLFKRLQGQAVLEAEVARLKCLLVDIRGRIEGEIGSFPYQKPMKSGNVYQNVVNPNIPGSYVVNSCNLQCDDQVYCLHPGAEVKSSDGTVLNGQGFNNCEFETLQCLGNQTSGMEEVPCPMDNGTPTPTANTSGRSKRKGELMRRTYNNSKLMNCVREASFVLGNKYVLLCALSWDFFPTYLFC*
NtbZIP22	Nitab4.5_0001692g0020.1	CDS	ATGGGGAGTAATTTGAGTATAAAGAACTATGGAAATGAGCCACCAGGGGGGAGTGGAAGTGGTGGTGCTGGTGGGAGGCTGCCAGAGAACGTTCCATTGGCACGGCAGTCGTCTGTTTATTCACTGACTTTTGATGAGTTTCTGAGAGGGAGTGGAAAGGATTTTGGGTCAATGAACATGGATGAGTTGTTAAAGAACATATGGAGTGCAGAAGAGAGTCAGAACATGGGAACTTCTGGGGTTGGTGGACAAGAAGCGGGTGTTCGAGGTGGGAATTTACAGAGGCAAGGGTCTTTAACTTTACCGAGGACACTGAGTCAGAAGACTATTGATGAAGTGTGGAAGGATATGTCAAAAGAGTATTATGGTGGAACGGATGGAAATGGTGATGCGGGGTTA…
NtbZIP22	Nitab4.5_0001692g0020.1	Protein	MGSNLSIKNYGNEPPGGSGSGGAGGRLPENVPLARQSSVYSLTFDEFLRGSGKDFGSMNMDELLKNIWSAEESQNMGTSGVGGQEAGVRGGNLQRQGSLTLPRTLSQKTIDEVWKDMSKEYYGGTDGNGDAGLSNMPRRQQTLGEMTLEDFLVRAGVVREDAQLAAKASNVGVFGDMSHAGHSLGVGFGYQQSNGNTAMVASRNIDNNSGICVQSGNLPLNMNGMISVQQQQGTMQLQQQPKQQQQQQQQPLFPKQPGLAYGAPMAIPTSGQLGSPGMRGGIVGISDPALGISLVQSAALTGGGMNMVGFGAGGVTGATGSPAVSSDGLGKSNGDTSSISPVPYVFSGGLRGRKGGAVEKVVERRQRRMIKNRESAARSRARKQAYTMELEAEVAKLKE…
NtbZIP23	Nitab4.5_0000755g0200.1	CDS	CTGAAGAATGGTCTGAAAAAAGTTTTTTGCATGGAGAGTCAAAGAATAGGAGAGAGTGGTAGTTTATCAGCTGAATCAGGACCTTCACACCACCATCACAATATTAATCAAGAACCGCCAGCTTTTGATTTTGGGGAGTTGGAAGAAGCTATTGTATTGCAAGGAGTTAAGATGAGCAATGATGAAGCAGCTAAAGCATCTTTATATGCAGCCACAAACAGACCTGCTGCAACTCTGGAGATAGGTGAACCTCATTTGGAACCAGAATCTCCTGTCAGTGGAAAACCATCTTCAGATTACCAGTCCCTTGAACAGAATCAGCAGCAAATTCAGATACCACAACAACAACTTCAAGAAATGGCAAGTGATAGTCCAAGAACAATAGTGTCACATATTGAG…
NtbZIP23	Nitab4.5_0000755g0200.1	Protein	LKNGLKKVFCMESQRIGESGSLSAESGPSHHHHNINQEPPAFDFGELEEAIVLQGVKMSNDEAAKASLYAATNRPAATLEIGEPHLEPESPVSGKPSSDYQSLEQNQQQIQIPQQQLQEMASDSPRTIVSHIEPASKPNYEKRKGAGSTSDRVVDAKTLRRLAQNREAARKSRLRKKAYVQQLETSRIRLAQLEQELQRARSQGLFMGGGAAAGANISSGAAIFDMEYSRWLDDDQRHISELRTALQAHLGDGDLRIIVDGYIAHYDEIFLLKGVAAKSDVFHLITGMWTTPAERCFLWMGGFRPSELIKMLITQLDPLTQQQVVGIYSLQQSSQQAEEALSQGLEQLQQSLIETVATGSLNDGMHHMAVALGKLANLEGFVRQADNLRQQTLHQLHRI…
NtbZIP24	Nitab4.5_0004624g0050.1	CDS	ATGGCTATGGTTGCACAGCAGCACAGGGAGAGTAGTAGTGGTAGTATTACAAAACATCTTGACAGTAGTGGAAAGTATGTCCGGTATACAGCTGAGCAAGTTGAGGCATTGGAGAGGGTTTATGCTGAGTGCCCTAAGCCTAGCTCCTTGCGCCGCCAACAATTGATCCGTGAATGCCCTATTCTGTCGAATATCGAGCCTAAGCAGATCAAAGTTTGGTTTCAAAACAGAAGGTGTCGAGAGAAGCAAAGGAAAGAGTCTTCTCGACTACAGACTGTAAATAGAAAGCTGTCTGCAATGAATAAACTATTGATGGAGGAGAATGATCGCTTGCAAAAACAGGTTTCGCAGCTTGTGTGTGAAAATGGCTTTATGCGGCAACAGTTGCATACTGCATCA…
NtbZIP24	Nitab4.5_0004624g0050.1	Protein	MAMVAQQHRESSSGSITKHLDSSGKYVRYTAEQVEALERVYAECPKPSSLRRQQLIRECPILSNIEPKQIKVWFQNRRCREKQRKESSRLQTVNRKLSAMNKLLMEENDRLQKQVSQLVCENGFMRQQLHTASAATTDVSCESVVTTPQHSLRDANNPAGLLSIAEETLAEFLSKATGTAVDWVPMPGMKPGPDSVGIFAISHSCSGVAARACGLVSLEPTKIAEILKDRSSWFRDCRNVEVFTMFSAGNGTIELLYTQIYAPTTLAPARDFWTLRYTTTLENGSFVVCERSLSGTGAGPNAASASQFVRAQMLPSGYLIRPCDGGGSIIHIVDHLNLEAWSAPEILRPLYESSKVVAQKMTIAALRYARQIAQETSGEVVYGLGRQPAVLRTFSQRLS…
NtbZIP25	Nitab4.5_0000794g0130.1	CDS	ATGAATACCAAACAGGTAGAAGAATCAACGCCGCCGTGCACGGCGGAGGAAGGGAAGTTTTCTGGTGATGGAGATGGTGAAGATGAAGTGGTGGAGTGTGAGCTGGAAGCAGCACAAACGTTGGCTTATTTGGCTGGTCGCTCTGAGGAACAAGCAATAGCTATGCCCCCTGAGCAGGAATCTGAACTCAAAACAAGCCTTCGGCACGCTCTAAATTATCCGCCAATTGCTAGCAGAAGATCGAGGCAGAATTTGACTGAGGAGGAGAGGGAAGAAAGAAGGCTGTGTCGTGTGTTAGCAAATAGAGAGTCTGCTAGGCAGACAATTCGCCGGAGACAGGCCATGTACGAAGAATTGACAAAAAAAGCAGCTGATCTTGCATCGGAGAACGAAAATTTG…
NtbZIP25	Nitab4.5_0000794g0130.1	Protein	MNTKQVEESTPPCTAEEGKFSGDGDGEDEVVECELEAAQTLAYLAGRSEEQAIAMPPEQESELKTSLRHALNYPPIASRRSRQNLTEEEREERRLCRVLANRESARQTIRRRQAMYEELTKKAADLASENENLKKKKELAAREYESLKNEHTSLRIRVAKIEKAEAEEIDGGSKSKPVEISSTSTAATPTPTPNPILTSLFNQSPIAPFFWPSIIQPFNAFLLQCGSQNISDITSVLPSPTSGELNSINRQESSNPGNPLFVLPFPCLIPFHPQSSSPFLPLSSTLTDKHAETSLVHQCSTSYLNTENNQAAIAHEVEADAPQSIKATQRDFLHKPALCFPPEGGASEGSRQPSSSHIQLGTYERISSQQDNAPDIGAVSCTVGHVADTSEKTSQECII…
NtbZIP26	Nitab4.5_0001725g0110.1	CDS	ATGGGCGTACCAGAATCGGAGGTGGTGTCACAAGGTGAGGTTGAATCACCATTGCAACCAGATCAAAACCAGCACAAGAACCATCAGTTCCCGTCCCTCGGTAGACAAGCATCGATCTACTCCCTCACTCTCGACGAATTCCAACACACCCTATGTGAAAGTGGCAAGAATTTCGGGTCGATGAATATGGATGAATTCCTTAACAGCATTTGGACTGCTGAAGAAAACCAAGCCCACGCACACGCCCATGCCCATGCCGCGCACGGGCATGCGCACGCGCATTCTCATGCTCATAGCCAAGCACCAAGTACAGGGGAAGCCACTAGCACACCACATTTTGCGATAGGACAGAGCAATGTTTCAATGGAGAAAGCTATTGCCAAGCAGCCAAGCTTGCCA…
NtbZIP26	Nitab4.5_0001725g0110.1	Protein	MGVPESEVVSQGEVESPLQPDQNQHKNHQFPSLGRQASIYSLTLDEFQHTLCESGKNFGSMNMDEFLNSIWTAEENQAHAHAHAHAAHGHAHAHSHAHSQAPSTGEATSTPHFAIGQSNVSMEKAIAKQPSLPRQGSLTLPEPLCRKTVDEVWSEIHKSQKEQHQNNGGSVPDTGNSAQRQVTFGEMTLEDFLVKAGVVREQENAPAPPQQQSYMMYQNSNNPAMANMARPVIGLGGVTGSVGVGIPSYPPLPQTGVVEAPIYPVSMKRGAGFPQQPTAVYGGRMGNGGGVGYGQVQGVAGMGSPLSPVSSDGLCVNQVDSGGQYGLEMGMRGGRKRIIDGPVEKVVERRQRRMIKNRESAARSRARKQAYTVELEAELNQLKEENAHLKQALAELERK…
NtbZIP27	Nitab4.5_0000831g0030.1	CDS	TTGTGCATGGCTCAACTACCACCAAAAGTTCCTACAATGGCACACAATTGGCCTTTTCAAACTATGCCCCCATTGCATAACAATAACATTAATAATAATTCTTGGGTTGATGATTTTCTTGATTTCTCATCAGCTAGGAGAAATTCTCACCGAAGATCAGTGAGCGACCCGATTGCGTTCGTGGAGGCCGCTCCGTTTCTGCAGCAATGCCACGGCGGCGCTAATTCTAGTATTGGGTTTGATAAGTTAGATGATGAACAGCTTACTACTATGTTTTCAGATGATAGCGGCGGTGCTGCTGCATTTGCTGTTACTACAGCGCCGTCTTCTAATCCGTCTAGTACGAATCCTTCTACACCGTCTGATCAAATCAGCGAAAATGAAGATCAGAAGTTTGTC…
NtbZIP27	Nitab4.5_0000831g0030.1	Protein	LCMAQLPPKVPTMAHNWPFQTMPPLHNNNINNNSWVDDFLDFSSARRNSHRRSVSDPIAFVEAAPFLQQCHGGANSSIGFDKLDDEQLTTMFSDDSGGAAAFAVTTAPSSNPSSTNPSTPSDQISENEDQKFVPQVDVNQVIQPKNEPGEVDSSCDTQPPPPPASDSSDNNPIVDPKRIKRILANRQSAQRSRVRKLQYISELERSVTSLQTEVSALSPRVAFLDHQRLLLNVDNSALRQRIAALAQDKIFKDAHQEALKKEIERLRQIYHEQNMKKMGNNGTAHAPPSAAAPPSTFNKMSCTEEA*
NtbZIP28	Nitab4.5_0006823g0010.1	CDS	ATGGCACATTTACCTCCTAGAGTACCAAACATGACACCAAATTGGCCTGATTTTTCACATCATCAAAAAATAGACACCACAACTACAGCCATTCACAACCCTTCATGGGTAGACGAATTCCTCGATTTCTCGTCGACGAAACGAGGTTCACATCGGAGATCTATTAGTGATTCAATAGCTTTTCTTGAAGCTCCAATGGTTGAAGAATGCCGAAGGCTATCAACTCCAGGAAAAACAACTGGTTCAGAATTTGAAAGATTTGACGATGAACAACTCATGTCAATGTTTAACGATGATATTGCCAACCCTTCGTCGCCTTCGGACAATAACAGCATTAATGAAGAAAAGAAGATGAGTACAATAATCTCCACTGATGACCAAGAAATGCAACAGCAACAA…
NtbZIP28	Nitab4.5_0006823g0010.1	Protein	MAHLPPRVPNMTPNWPDFSHHQKIDTTTTAIHNPSWVDEFLDFSSTKRGSHRRSISDSIAFLEAPMVEECRRLSTPGKTTGSEFERFDDEQLMSMFNDDIANPSSPSDNNSINEEKKMSTIISTDDQEMQQQQQQQQLKTEPEEVESSCKSDEQTASDQHATADNNSSEKIVDPKRIKRILANRQSAQRSRVRKLQYISELERSVTTLQAEVSVLSPRVAFLDHQRLVLNVDNSVLKQRIAALAQDKIFKDAHQEALKREIERLRQIYYQQNLKKMEDEIPTTQSKSQPAAADANASEQKEQLVN*
NtbZIP29	Nitab4.5_0003413g0030.1	CDS	ATGCAAGATCCGTCAAATCCAAACTCCAAGAATCAAACGCCGTCATTTTCAGCTACATTCAGGCCATCTCACCACCGGCGAGCTCATTCTGAAGTGAACTTCCGGCTGCCGGAGGATCTAGATCTTGTATCCGACCCATTCGATGCGATTTTGGCTAATCGGCAGTCTGCTTCTCGCTCGAAAGAGAGGAAGGCCCGTTACATAACTGAACTTGAGAGAAAGGTTCAGACCCTTCAAACAGAAGCAACCACTCTTTCTGCACAATTAACCCTTTTCCAGCGGGATACGACCCAGTTTACTAATGAGAACACAGAGCTTAAGATCCGTTTGCAAGCTATGGCACAACAAGCTCAGTTACGTGATGCTCTGAATGAAGCACTGAAACAGGAAGTGGAAAGA…
NtbZIP29	Nitab4.5_0003413g0030.1	Protein	MQDPSNPNSKNQTPSFSATFRPSHHRRAHSEVNFRLPEDLDLVSDPFDAILANRQSASRSKERKARYITELERKVQTLQTEATTLSAQLTLFQRDTTQFTNENTELKIRLQAMAQQAQLRDALNEALKQEVERLKMATGEMSSSDAYNLGMQHIPYNQSAFFSHQTQSGPSESQNIQMQQFHSLQDSLLTPHRRLLAGHGQALPDTMQQDPLGRFQGLDIGGRGMHHVKTETPSISASESSSTLGFNMDNALMQGSRVPLS*
NtbZIP30	Nitab4.5_0000149g0170.1	CDS	ATGATTTCATCAGAGGCTGCAGCAATCCACTACTTTGCTCCAGAAAACAACCCCTCATCACTTCCCATTGATTTCAGCTTCATGCACAAAAACTTACCAGCATTCCAATACAACACATTCTTAACAAACAACAATATACAAAATTATAATCAGGCCTCTTTTCCTGTTCAAGACTTGAGTACACAGCCCTCTTGCATCAGCAGTAACTCGACCTCAGACGAATCGGAGGAGCAACAAAAACGAAAGCAGAGGCGAATGGTATCTAATAGGGAATCAGCTAGAAGATCAAGGATGAGGAAGCAGAGACACCTTGATGAGCTATGGTCCCAAGTTCTTCGCCTTCGAACAGAGAATCAGAATCTGATGAATAAACTAAACCAAGTCACAGAATCTCATGAC…
NtbZIP30	Nitab4.5_0000149g0170.1	Protein	MISSEAAAIHYFAPENNPSSLPIDFSFMHKNLPAFQYNTFLTNNNIQNYNQASFPVQDLSTQPSCISSNSTSDESEEQQKRKQRRMVSNRESARRSRMRKQRHLDELWSQVLRLRTENQNLMNKLNQVTESHDRVIQENMQLKEEASDLRRMIIDSPFHAFSDLDTAHLKAESSNQSTT*
NtbZIP31	Nitab4.5_0004992g0010.1	CDS	ATGAACATGACTTCTCCAACAACTCAATTTGCCCCCACAAGAAGGATGGGTATATATGAACCGTTTCACCAGATGAGCGTGTGGGAAGATGCATTTAGAGGCGACATTATGCCTAGCGCTGATCCATGTATGGTTTCACAGCCAAACGACAGGCCAGATGACAAGGTACAACGACGTTTAGCACAAAATCGTGAAGCTGCCCGTAAAAGCCGTATGCGGAAAAAGGCTTATGTTCAGCAGCTGGAAACAAGCCGTTTGAAGCTGGCGCAACTTGAGTTAGAGCTCGAGAGAGCTAGACAGCAGGGACTATACGTGTTAGGTTCAAATAGTAATATGGGGCTACTCGGAACAATTAATCCAGGAATAGCTGCATTTGAGATGGAATACAGCCAATGGGTT…
NtbZIP31	Nitab4.5_0004992g0010.1	Protein	MNMTSPTTQFAPTRRMGIYEPFHQMSVWEDAFRGDIMPSADPCMVSQPNDRPDDKVQRRLAQNREAARKSRMRKKAYVQQLETSRLKLAQLELELERARQQGLYVLGSNSNMGLLGTINPGIAAFEMEYSQWVEEQQKKNAELRSILQSPVSEMELQLLVENVLSHYFNLFRMKADAAKADVFYLMSGMWRTSVERFFLWIGGFKPSDLINVVMPQLEPLTDQQIIKVCNLQHCCQQAEDALTQGMDKLQQTLAQSILNMTTGAGNYSSQMVSSMENLEALESFVNQADHLRQQTLQQMSIILTTRQAAKGLLAFGEYLQRLRALSSLWAARPREPT*
NtbZIP32	Nitab4.5_0001915g0160.1	CDS	ATGAATTTAGATGAATTAGCTAAGAATGTGATGTCTGGTGAAGAAGGTTTGCAATTCATGCAAAATCCATCTTCAAATTCCATGTTTCTTGAAAATACGAATCATGGTACATTGTGTAACAAGAGTAGTACTGTTGATGAAAACCATAATCAAGAAATAAAGCATTACTCTCTTCAGCCACAACTGAGTAGTACTCTTGGTCTTGAGGATTTCTTGATACGTGCCAATGTCATAAAGAATAGGAATAAGTTTGATGATCAGCCCCAAATGGAACCTAAATTCTATCAACAGATTAATGATATGATGATGCCAATGCCTATCCAATGTTATTCAGATATTGGTTTTGAGAATCATCAGTCTATGGATGTTGTTAATAATTATTCAGAGAAAACAACAAAT…
NtbZIP32	Nitab4.5_0001915g0160.1	Protein	MNLDELAKNVMSGEEGLQFMQNPSSNSMFLENTNHGTLCNKSSTVDENHNQEIKHYSLQPQLSSTLGLEDFLIRANVIKNRNKFDDQPQMEPKFYQQINDMMMPMPIQCYSDIGFENHQSMDVVNNYSEKTTNMAMTTVTTSNDCYLSGERKRTFANEKMEKNIERRQRRMIKNRESAARCGKKSTSAVQMEVMLTNTLLTCALPTLLASTQDVAVPLVAIETKVKGDQSRNDGHKVVDAAEEGGDGDNNVENGDGEFEDGEDDQFSDEGIHENNPNKTNGNAKKSNDEEGEENGDAEDEEGDGEGHDDDDNNDDDDDNDNDDDDDDDGEGPDEEEVVEEEPEDDEEEDEEEETIQPPKKRKK*
NtbZIP33	Nitab4.5_0000287g0240.1	CDS	ATGGGGAGTAATTTTAATTTCAAGAACTTTGGAAATGAGCCACCTGGTGAGGGTGGGAAGCAGCCGGGGAACTTTCAGTTGCCGCGGCAGCCATCTATCTATTCATTAACGTTCGATGAGTTTTTGAGCACGACGGGAGGGAGCGGAAAGGATTTTGGTTCAATGAATATGGATGAGTTGCTAAAGAATATATGGAATGCTGAGGAAAGTCAAACAATGGGAGGGTCTGGGATTAATGGGCAAGAAGTTGGTGGTGTTCAAAGTGGGCATTTGCAAAGGCAAGGATCTTTGACTTTACCCAGAACACTGAGTCATAAGACTGTTGATGAAGTTTGGAGGGATATGTCAAAGGAATATGGTGGTGGAAAAGATGGAAATAGTGTTGGGGTGCCAACAAAT…
NtbZIP33	Nitab4.5_0000287g0240.1	Protein	MGSNFNFKNFGNEPPGEGGKQPGNFQLPRQPSIYSLTFDEFLSTTGGSGKDFGSMNMDELLKNIWNAEESQTMGGSGINGQEVGGVQSGHLQRQGSLTLPRTLSHKTVDEVWRDMSKEYGGGKDGNSVGVPTNLPQRQQTLGEITLEEFLVRAGVVREDAQLVAKSNNVGGIFADLSYAGNNTGLGFGYQHQQTNRNTGETGIQAANLPLNVNGVRSTQQQLRAQQLQQQQPQPQQQQPHQQPLFPKQPALAYAAPMAIPNSGQLGSPGMRGGMVGISDPAINSNFVQGAALTGGGIGMVGLGAGGVTVATASPAVSSDGLGKSNGDTPSVSPLPYVFNGGIRGRKYSTVEKVVERRQRRMIKNRESAARSRARKQAYTMELEAEVAKLKEENEELQKK…
NtbZIP34	Nitab4.5_0005185g0040.1	CDS	ATGGCTCAGTCTAATTCTAAGCCACCTATGAGTCACAATTTTGGTGTGGGAGCTTCTCATGTAAGGTCTTTATCTCAACCAAGCATTTTCTTGAATAACTGTTTGCCCCCTTTGAGCCCTTTACCTCCTAGCGAGTCGTTGATTGTTTCGGCTAATACTAGTTTGAAGGACACATCCATGGAAGAAGTAGATGTGAATTGTCAAGTTCCAAAAGCTGTGTCTAACTTTGTAAGGGAAAATGCGTTGCGGGGTAGTGACGGTCTTCCTCCTCGGAAAGGACATCGTCGATCTAATAGTGATGTTTCGTTAGGATTCTCGGATATGATTCAGTCTTCGCCTCAGTTGATTCCCATAAGTGTGCAGAGAATTTCAGGGAGAGCAGTGAATCTTGGGGATAGC…
NtbZIP34	Nitab4.5_0005185g0040.1	Protein	MAQSNSKPPMSHNFGVGASHVRSLSQPSIFLNNCLPPLSPLPPSESLIVSANTSLKDTSMEEVDVNCQVPKAVSNFVRENALRGSDGLPPRKGHRRSNSDVSLGFSDMIQSSPQLIPISVQRISGRAVNLGDSSGREKTIDLQKQPMGLSSNGRIDVEGIGERKSRGEVTDELLFSYMNLENIEALNSSGTEDRDKGSMVSGAKVSGNESSNNEAESLLKGNGVSSQLTSLREGVKRSADADIAPTTRHFRSLSMDSAIGGFHYGDESPKLPASLVNHSGQLSPSNSGNESSSQRNFDFGNAEFSEAEMKKIMADEKLAEIAVSDPKRAKRILANRQSAARSKERKLRYISELEYKVQKLQTEATTLSTQVTILQKDFTELSSLNSELKFRVQAMEQQA…
NtbZIP35	Nitab4.5_0000094g0150.1	CDS	ATGCAAGATCCGTCAAATCCAAACTCCAAGAATCAAACGCCGTCATTTTCAGCTACATTCAGGCCATCTCACCACCGGCGAGCTCATTCTGAAGTGAACTTCCGGCTGCCGGAGGATCTAGATCTAGTATCCGACCCATTCGATGCGATTTTGGCTAATCGGCAGTCTGCTTCTCGCTCGAAAGAGAGGAAGGCCCGTTACATAACTGAACTTGAGAGAAAGGTTCAGACCCTTCAAACAGAAGCAACCACTCTTTCTGCACAATTAACCCTTTTCCAGCGGGATACAACCCAGTTTACTAATGAGAACACAGAGCTTAAGATCCGTTTGCAAGCTATGGCACAACAAGCTCAGTTACGTGATGCTCTGAATGAAGCACTGAAGCAGGAAGTGGAAAGA…
NtbZIP35	Nitab4.5_0000094g0150.1	Protein	MQDPSNPNSKNQTPSFSATFRPSHHRRAHSEVNFRLPEDLDLVSDPFDAILANRQSASRSKERKARYITELERKVQTLQTEATTLSAQLTLFQRDTTQFTNENTELKIRLQAMAQQAQLRDALNEALKQEVERLKMATGEMSSSDAYNLGMQHIPYNQSAFFSHQTQSGPSESQNIQMQQFHSLQDSLLTPHRRLLAGHGQALPDTMQQDPLGRFQGLDIGGRGMHHVKTETPSISASESSSTLKVVTTAQWPYSYGVM
NtbZIP36	Nitab4.5_0000991g0040.1	CDS	ATGGGGCTTGAAAGTGATAATCAGATTTCTTTTGGCAGTGATCATCAGCAACATTTATTATTCCATAATTCTCAGCATCAGATTTCTTTTGGAATGTTACAGCAGTCATCTTCTACATCATCTGTCATTCCAGGAAACTTTATAAGCAAAGACATTAATACTGGTGGAGCTAATTATGATTTAGGTGAACTAGATCAAGCCTTTTTCCTTTACCTTGATGGTCAAGATCCTTCTTCAAACCATCTAAGAGAAAATAATTCTGAGATGAGACCACCGACTCTGAACATTTTCCCATCACAGCCCATGCATGCAAATACTGGATTGGTTTCTAGTGGTTCCCAGAAATCATCTCAGCCGTCTATAATGGAGTTAACGAATTCTAAAAATGATCGAGAATGG…
NtbZIP36	Nitab4.5_0000991g0040.1	Protein	MGLESDNQISFGSDHQQHLLFHNSQHQISFGMLQQSSSTSSVIPGNFISKDINTGGANYDLGELDQAFFLYLDGQDPSSNHLRENNSEMRPPTLNIFPSQPMHANTGLVSSGSQKSSQPSIMELTNSKNDREWNRKGLNSGSEKDAPKIPDHKTLRRLAQNREAARKSRLRKKAYIQQLESSRVRLAQLEQELQRARSQGFHFGGNALLGGDQALPVNRGSMSSDAAVFDMEYARWVEEHHRLICELRSAVVEEHLPENELRMYVDNCLTHYDQIMNLKSMLAKSDVFHLVSGMWKTPAERCSIWMGDFRPSELIKIEPLTEEQFVGICGLQQSTQEAESALSQGLEALNQSLSDTFVSDALANCPQNMANYMGQMALAINKLSTLEVFFRQAENLRHQ…
NtbZIP37	Nitab4.5_0000087g0220.1	CDS	TTGGCAAAAGTTCAAGATAAGGATGCTGATGAGCCAGTTGGAATACCCCCTTTGCCTGCAGTGCAGAAGAAACCTGGGATCCAGAATCCTAATTTCTTGTGCCAACACATTGACAGAATGCTATCCAATAGAGAATCAGCTAGACGCTCCAGAAGAAGAAAGCAGGCCCATCTGACAGAATTAGAGACACAGGTTTCTCAAGTAAGAGTAGAAAACTCCTCTTTATTGAAACGCTTTACTGACATAAGCCAGAAATACAATGAAGCAGCAGTTGATAATAGAGTATTGAAAGCAGATGTTGAGACATTGAGAGCAAAGGTGAAGATGGCTGAAGAAACTGTTAAAAGAGTTACTGGGTTAAACCCGCTATTCCAAGCTATGTCTGAGATATCCACAATG…
NtbZIP37	Nitab4.5_0000087g0220.1	Protein	LAKVQDKDADEPVGIPPLPAVQKKPGIQNPNFLCQHIDRMLSNRESARRSRRRKQAHLTELETQVSQVRVENSSLLKRFTDISQKYNEAAVDNRVLKADVETLRAKVKMAEETVKRVTGLNPLFQAMSEISTMMMPSFTGSPFDSSADAAVPEQDDPRHHYYQAPENSHMPNHTPRMQNGMIDIPSMENAHQSSAAEAIGGNKIGRTSSMQRVASLEHLQKRMRGEASTCGTQCRKEQ*
NtbZIP38	Nitab4.5_0000556g0270.1	CDS	ATGGGTAGCAGTGAGATGGATAAATCCTCAAAGGAGGCAAAGGAAGCAAAAGAGCCGAAGACTCCCAATTCACAGGCGCAGGCTTCTACTACTACCGCGGGCTCAGTCAATCCAGATTGGTCTGGCTTTCAGGCGTATTCTCCTATGCCTCCACATGGGTTTATGGCATCAAGTCCTCAAGCACACTCTTATATGTGGGGAGTTCAGGGATCTTACCCCTTCAGCCCTTTTGCGATGCCTTCCCCAAATGGTGTCGCTGAAGCTGCAGTTAGCAACCCTGGTAATGTTGAAGTAGATGGTAAGTCATCCGAGGGAAAGGAAAAATTGCCCATTAAGAGATCTAAGGGAAGCTTGGGTAGTTTGAATATGATCACCGGGAAGAACAATGGACCTGGTAAG…
NtbZIP38	Nitab4.5_0000556g0270.1	Protein	MGSSEMDKSSKEAKEAKEPKTPNSQAQASTTTAGSVNPDWSGFQAYSPMPPHGFMASSPQAHSYMWGVQGSYPFSPFAMPSPNGVAEAAVSNPGNVEVDGKSSEGKEKLPIKRSKGSLGSLNMITGKNNGPGKTSGASANGVYSKSAESASEGSSEGSDANSQNVGIESPMNSGGGQDSADTSQNGNAAHGSQNGGTGGAPHSMINQTMAIAPISAAGAGGIPGPTTNLNIGMDYWGAATASSIPAIHGNVPPASVAGGLVAAGSRDSAQSHMWLQDERELKRQRRKQSNRESARRSRLRKQAECDELAQRAEVLREENSSLRAEVNRIRSEYEQLLAQNASLKERLGEVPGEDDPRTSRDDQLLGKKAQHSAQKESE
NtbZIP39	Nitab4.5_0004908g0040.1	CDS	ATGGACCCGAAGTTCAGCGGAAAGCCTATACCCATCCCGTTTCTAGCGGGTCGGACCGACCTTGACCAGATGCCGGATACTCCGACCCGTATAGCACGTCATCGGCGGGCCCAATCGGAGACTTTCTTCCGGTTCCCGGACTTCGACGATGATATCCTCTTAGACGACGTCGTAGCCGACTTTAATCTGGATATTTCAGCGCCGTCGCTCTCCCCTTCTGCTGATACTCATATGCAACCGGCCAATTCTGCTGACTCGTCGTCGACCGGTGGACCGGCCTTAATGTCCGGACCGGGCGCTAATAATAACCCTAGACCATTGAATCATTTTCGGAGTTTATCAGTTGACGCCGACTTTTTTGATGGTTTGGAGTTTGGAGCGACTACGCCGGGAGCGGCG…
NtbZIP39	Nitab4.5_0004908g0040.1	Protein	MDPKFSGKPIPIPFLAGRTDLDQMPDTPTRIARHRRAQSETFFRFPDFDDDILLDDVVADFNLDISAPSLSPSADTHMQPANSADSSSTGGPALMSGPGANNNPRPLNHFRSLSVDADFFDGLEFGATTPGAAEEEEKKVFGSGSGSVSGSGTRHRHSNSMDGSFSTASFEAECSSSVKKAMAPDRLAELALIDPKRAKRILANRQSAARSKERKIRYTSELERKVQTLQTEATTLSAQITVLQRDNSGLTTENKELKLRLQALEQQAHLRDALNEALREELQRLKIAAGQIPGANGNRGPRPHFPPPPQSFVQCGSHHAQQQQQHMPHSTTSTQNIGGQTQSSFMNFNNRG*
NtbZIP40	Nitab4.5_0000365g0040.1	CDS	ATGGAAAGTTCAAATGGATCAAGCTTGAAAAATTTCTCCTTTTCAAACAAGCAGTTGATCATGGACTCCAATTCAGAGGGATCAGGATCGAGTCACCATCATCGGTGTAACTCGGAGAGCTTTCTTATAGAGGAGCAACCTTCTTGGCTTGATGACCTTTTAAATGAACCTGCAGAAACACTAGTTGTACACAAAGGTCATCGTCGTTCAGCTAGCGACACTTTCGCATACATAGGAGCAGCTGCAGAGAGGTTAAACACAAGGGAAAATAACAACAATGTAAATGTAGGAGGATCTTCAATCAACTATGTCAGTTACAAAGATCATTTTACTTCAGTTTCCTTTGACACAAAGCCAACTTTTGCTAAGGCTGCTCTGGAATTGAATGAGAAGCATAAC…
NtbZIP40	Nitab4.5_0000365g0040.1	Protein	MESSNGSSLKNFSFSNKQLIMDSNSEGSGSSHHHRCNSESFLIEEQPSWLDDLLNEPAETLVVHKGHRRSASDTFAYIGAAAERLNTRENNNNVNVGGSSINYVSYKDHFTSVSFDTKPTFAKAALELNEKHNREVTSTQNKEGSSERSNNTQAKHSMSKADAKRAKQQSAHRSRVRKLQHIAELERTVQALQAEGSELSAELEFLDQQNIILSMENRALRQLEQEMLERELTRLQTLYQMQRQQVQQQQHQQPQQQNHSKHRRNKSRDLEAQFANLSIKNNEASSSRVQVTGSVRM*
NtbZIP41	Nitab4.5_0000363g0280.1	CDS	ATGGCTTCTACTCAGCAAGCGGTGAGTTCTGGTTCTGATGCAGACCAGCGGTATGCAAAGTTTGATGAAAGGAAAAGGAAGAGAATGGAATCCAACCGTGAGTCTGCTCGTAGGTCACGGATGAGGAAGCAGCAGCGATTGGGAGAATTGATGAGCGAAACAACACAGCTACAGAACCAGAACAGTATCTGCCGCGAGAGGATTGATTCTGTTGAAAGAAATTATTGTGCCATCGATGCAGAGAACAATGTGTTGAGGGCTCAGATTGCTGAATTGACTGAACGTTTGAATTCACTGAACTCGCTCACTCAATTTTGGGCTGATGCTACTGGATTTCCTGTTGACCTCCCTGAAATTCCCGACACTTTGCTTGAGCCATGGCAGCTGCCTTGCCCTATT…
NtbZIP41	Nitab4.5_0000363g0280.1	Protein	MASTQQAVSSGSDADQRYAKFDERKRKRMESNRESARRSRMRKQQRLGELMSETTQLQNQNSICRERIDSVERNYCAIDAENNVLRAQIAELTERLNSLNSLTQFWADATGFPVDLPEIPDTLLEPWQLPCPIQPIDASSDMLLF*
NtbZIP42	Nitab4.5_0002301g0020.1	CDS	ATGGATAACAGCAAGTATGTGAGGTACACACCAGAGCAAGTGGAAGCTCTAGAGAGAGTGTATGCAGAATGTCCAAAGCCTACTTCTTTGAGGAGGCAACAGCTCATTAGGGAGTGTCCCATTCTCTCTAATATTGAACCTAAACAGATCAAAGTCTGGTTTCAGAACCGAAGATGCCGTGAAAAACAGAGGAAGGAAGCATCTCGTCTCACGACTGTTAACAGGAAGCTGAGTGCTATGAACAAGCTGTTGATGGAAGAAAATGACCGGTTGCAGAAGCAAGTCTCGCAGCTTGTGTATGAGAATGGCTACATGAAACAACAAATCAATACTGTTAGCAGCACGACCACAGATACAAGCTGTGAATCTGTGGTCGTGAATGGTCAGCAGCAAAGAAAA…
NtbZIP42	Nitab4.5_0002301g0020.1	Protein	MDNSKYVRYTPEQVEALERVYAECPKPTSLRRQQLIRECPILSNIEPKQIKVWFQNRRCREKQRKEASRLTTVNRKLSAMNKLLMEENDRLQKQVSQLVYENGYMKQQINTVSSTTTDTSCESVVVNGQQQRKHPTPQHPERDANNPAGLLAIAEETLAEFLGKATGTAVDWVQMIGMKPGPDSIGIVAVSRNCSGVAARACGLVSLEPTKVAEILKDRPSWYSDCRCLNVLSVIPTGNGGTIELIYLQTYAPTTLASARDFWTLRYTTSLEDGSLVICERSLTTATGGPTGPPATSFVRAEMLPSGYLIRPCEGGGSMIHIVDHIDLDAWSVPEVLRPLYESSKILAQKTTVAALRHIRQIAQETSGEIQYTGGRQPAVLRALSQRLCRGFNDAVNGF…
NtbZIP43	Nitab4.5_0000136g0170.1	CDS	ATGAGGAAACAGAAATATTTGGATGACCTAATGACTGAAATGAGTCAAATCAAGGAGGAAAACAACCAAATTGAGATTAACATAAATATGTTCACTCAGCTTTACTTGAAGGTGGAAGTAGAGAACTCCATTCTCAAAGCTCAGATCGCCGAGTTAAGCCACAGGCTGCAGTTTCTAAAGGACATCATTAACTGCAGGAATGCAGCAACAACAACTAATGATGAACAGACCATTTGGTCGTTATTGGAATATGTATGA
NtbZIP43	Nitab4.5_0000136g0170.1	Protein	MRKQKYLDDLMTEMSQIKEENNQIEININMFTQLYLKVEVENSILKAQIAELSHRLQFLKDIINCRNAATTTNDEQTIWSLLEYV*
NtbZIP44	Nitab4.5_0000628g0080.1	CDS	ATGCCTCCTTATGGTGCTCCAGTCCCATATCCAGCTTTATATCCTCCTGCTGGAGTTTATGCTCATCCTAATATTCCCATGACTCCAAACCCACTGCAGGCAAATCGAGAATCAGATAGTAAGGCAACTGATCCCAAGGACCAGAGTACAAGCAAAAAATTAAAGGGATATACAGGTGGCAAGGCAGGAGAAAGTGGAAAAGCGACTTCAGGTTCTGGAAATGACGGTGCCACAAGGAGTGCTGAAAGCGGAAGTGAAGGTTCATCAGATGCAAATGATGAAAATGATAACCATGAATTTTCTGCAAACAAGAGTAGAAACTTTGATCTAATGCTTGCAAATGGAGCCAGTTCTCAGAACAATCCTGCAACAGGGAATCCGATTGCTATGCCTGCAACT…
NtbZIP44	Nitab4.5_0000628g0080.1	Protein	MPPYGAPVPYPALYPPAGVYAHPNIPMTPNPLQANRESDSKATDPKDQSTSKKLKGYTGGKAGESGKATSGSGNDGATRSAESGSEGSSDANDENDNHEFSANKSRNFDLMLANGASSQNNPATGNPIAMPATNLNIGMDLWNASSAGPGMIKMRSNQSGITPAPGIGREWIQDERELKRQKRKQSNRESARRSRLRKQAECEELQQRVETLSNENHALKEEMRKLSEECEKLTSENNSIKEELTRLCGPEAVSKLESNANATHLQSNVEEANS*
NtbZIP45	Nitab4.5_0000188g0190.1	CDS	ATGGAAGAAGTTTGGAAAGACATAAATCTTTCTTCTGTAAATGACCACACTACTTCTTCTTCTAGAGATCATATTCTTGATCCACAACAAAATACTAGTAATTCTACCAATTTTGGTGGCATGATTTTACAAGATTTCTTGGCTAGGCCATTTGCTAATAACCCTCAAACAGCAGCAAAAAACTATGTCTCCCCTGCTCCTCCTCCTCCTCCTGCTGTTACTGTGTTGACATTAAACTCTGGCGCTGGACTTCATGTCTTTGGTAACTTAAGGCAAACCTCAAGTTCTCAGCAGCAAAAAGCTACTATTTCGAGTAGGTCATTTGAGGCTTTGGCTTCACCAGTTGGAGGGAATGCTAATGGAAGAAAGAGGTGCGGTGAGTCTGATAACAATTCAACT…
NtbZIP45	Nitab4.5_0000188g0190.1	Protein	MEEVWKDINLSSVNDHTTSSSRDHILDPQQNTSNSTNFGGMILQDFLARPFANNPQTAAKNYVSPAPPPPPAVTVLTLNSGAGLHVFGNLRQTSSSQQQKATISSRSFEALASPVGGNANGRKRCGESDNNSTDQKNKRMIKNRESAARSRARKQESVASP*
NtbZIP46	Nitab4.5_0003410g0090.1	CDS	ATGGGGGCTGGGGAAGAAAGCACTCCTGCAAAGCCTTCAAAAGCTACTTCAACTCAGGAGACACAAGCTACACCTTCATATCCCGATTGGTCAAGTTCTATGCAGGCTTATTATGGTGCTGGAGCTGCACCTCCCTTCTTTTCCCCAACTGTTGCTAGTCCTACTCCCCATCCATACATGTGGGGAGGCCAGCATCCGCTTATGCCTCCTTATGGTGCTCCAGTCCCATATCCAGCTTTATATCCTCCTGCTGGAGTTTATGCTCATCCTAATATGCCCATGACTCCAAACCCACTGCAGGCAAATCCAGAATCAGATAGTAAGGCACCTGATCCCAAGGACCAGAGTACAAGCAAAAAATTAAAGGGATATACAGGTGGCAAGGCAGGAGAAAGTGGG…
NtbZIP46	Nitab4.5_0003410g0090.1	Protein	MGAGEESTPAKPSKATSTQETQATPSYPDWSSSMQAYYGAGAAPPFFSPTVASPTPHPYMWGGQHPLMPPYGAPVPYPALYPPAGVYAHPNMPMTPNPLQANPESDSKAPDPKDQSTSKKLKGYTGGKAGESGKATSGSGNDGATRSAESGSEGSSDANDENDNHEFSANKSRNFDLMLANGASSQNNPATGNPVAMPATNLNIGMDLWNASSAGPGMIKMRSNQSGVAPAPGIGREWIQDERELKRQKRKQSNRESARRSRLRKQAECEELQQRVETLSNENHALKEEMRKLSEECEKLTSENNSIKEELTRLCGPEAVSKLESNANATHLQSNVEEAN
NtbZIP47	Nitab4.5_0002337g0180.1	CDS	ATGGAAGAAGTTTGGAAAAACATAAATCTTTCTTCTCTAAATGACGACACTACTACTTCTTCTAGAGATCATATTGATCCACAACAAAATATTAGTAATTCTACCAATTTTGGTGGCATGATTTTACAAGATTTCTTGGCTAGGCCATTTGCTAATAACCCTAAAACAGCAGCAAAAGGCTATGTCCCCCCTATTTTTCCTCCTCCTGCTGCTGCTGCTGTTACTGTGTTGACATTAAACTCTGGCCCTGGACTTCATTTCTTTGGTAACTTAAGGCAAAACTCAAGTTCTGAGCAGCAAAAATCTATTTCTAATACGTCATTTGAGGATTTGGCTTCACCAGTTGGAGGGAATACTAATGGAAGAAAGAGGTGCAGTGAGTCTGATGATAACAATTCA…
NtbZIP47	Nitab4.5_0002337g0180.1	Protein	MEEVWKNINLSSLNDDTTTSSRDHIDPQQNISNSTNFGGMILQDFLARPFANNPKTAAKGYVPPIFPPPAAAAVTVLTLNSGPGLHFFGNLRQNSSSEQQKSISNTSFEDLASPVGGNTNGRKRCSESDDNNSSDQKNKRMIKNRESAARSRARKQETHLMEENVRLKKQQQP
NtbZIP48	Nitab4.5_0001298g0010.1	CDS	ATGGCGTTGTGTTTGAATAACAAGAATCAGATAATGGATAACAGCAAGTATGTGAGGTACACACCAGAACAAGTGGAAGCTTTGGAGAGAGTGTATGCAGAATGTCCAAAGCCTACTTCTTTGAGGAGGCAACAGCTCATTAGGGAGTGTCCCATTCTCTCTAATATTGAACCTAAACAGATCAAAGTCTGGTTTCAGAACCGAAGATGCCGTGAAAAACAGAGGAAGGAAGCATCTCGTCTCACGACTGTTAACAGGAAGCTGAGTGCTATGAACAAGCTGTTGATGGAAGAAAATGACCGGTTGCAGAAGCAAGTCTCACAGCTTGTGTATGAGAATGGCTACATGAAACAACAAATCAATACTGTTAGCAGCACGACCACAGATACAAGCTGTGAA…
NtbZIP48	Nitab4.5_0001298g0010.1	Protein	MALCLNNKNQIMDNSKYVRYTPEQVEALERVYAECPKPTSLRRQQLIRECPILSNIEPKQIKVWFQNRRCREKQRKEASRLTTVNRKLSAMNKLLMEENDRLQKQVSQLVYENGYMKQQINTVSSTTTDTSCESVVVNGQQQRKNPTPQHPERDANNPAGLLAIAEETLAEFLGKATGTAVDWVQMIGMKPGPDSIGIVAVSRNCSGVAARACGLVSLEPTKVAEILKDRPSWYRDCRCLNILSVIPTGNGGTIELIYLQTYAPTTLASARDFWTLRYTTSLEDGSLVICERSLTTATGGPTGPPATSFVRAEMLPSGYLIRPCEGGGSMIHIVDHIDLDAWSVPEVLRPLYESSKILAQKTTVAALRHIRQIAQETSGEIQYTGGRQPAVLRALSQRL…
NtbZIP49	Nitab4.5_0000142g0350.1	CDS	ATGTTGTCCACATTTCCGGCCACTACTCTGCCCGCCGATGGGCTTTTTCCCCACTTGTTTCCGGCTTTTGATGGCGGTTTCACTCCGTGGGAGTGTATCGAGACGGCTTTTCTATTTCCACAACAAGTGGAAGAAGAACCGGTTATTTCTCCCAAAGAATCACCACCCCCTGAACCGGTTATATCCAACTCCGGTTCAGGGTCTGATGACTCTAAACCGAATTCCGTTCATTCTAGTTCCGGTTCAGATGAACCAAGTCGGAATAACAATAACAATAATAATAACTTGAACTGCTGTCCGGATGAAAGAAAGCGGCAGCGTACGACTTCGAACCGGGACATAGATGAGAAAAAGCGTCGTCGTATGGTCTCGAACCGGGAATCAGCCAGGCGGTCCCGC…
NtbZIP49	Nitab4.5_0000142g0350.1	Protein	MLSTFPATTLPADGLFPHLFPAFDGGFTPWECIETAFLFPQQVEEEPVISPKESPPPEPVISNSGSGSDDSKPNSVHSSSGSDEPSRNNNNNNNNLNCCPDERKRQRTTSNRDIDEKKRRRMVSNRESARRSRMRKQKHLENLRNQANRLKVGNRELTNRFRLMTHQCQFVQCDNERLRTESAVLRQRLEGIRQILLARQLEQQFNAYSAWACNNMEQRPQ*
NtbZIP50	Nitab4.5_0001072g0020.1	CDS	ATGTTGTCCACTTTTCCGGCCCTTACTCTGCCCACCGATGGGTTCTTTCCCCACTTGTTTCCGGCTTTTGATGGCGGTTTCACTCCGTGGGAGTGTATCGAGCCGGCTTTTCTATTTCCACAAAAAGTGGAAGAAGAACCGGTTATTTCTCCCGAAGACTCTCCACCCCCTGAACCGGTTATATCCAACTCCGGTTCAGGGTCTGATGACTCTAAACCGAATTCCGTTCATTCTAGTTCCGGTTCTGATGAGCCAAGCCGGAATAACAATAATGATAATAACACGAACTGCTGTCCGGATAAGAGAAAGCGGAAGAATACGGCTTCGAACCGGGACATAGATGAGAGAAAGCGCCGTCGTATGGTCTCGAACCGGGAATCAGCCAGGCGGTCCCGCATG…
NtbZIP50	Nitab4.5_0001072g0020.1	Protein	MLSTFPALTLPTDGFFPHLFPAFDGGFTPWECIEPAFLFPQKVEEEPVISPEDSPPPEPVISNSGSGSDDSKPNSVHSSSGSDEPSRNNNNDNNTNCCPDKRKRKNTASNRDIDERKRRRMVSNRESARRSRMRKQKHLENLRNQANRLKVGNRDLTNLFRLMTHQCQLVQCDNERLRTESALLRQRLEGIRQILLARQLEQFNAYSAWACNNMEQRPQ*
NtbZIP51	Nitab4.5_0000869g0140.1	CDS	ATGGCAAATCCATTGGTGGCCGATCCATATGTGCCGCCGGCGAACAACTTTGCCGGTGCCTCGGATCCACCTCTGGACCAAGGAAACAGCAATAACAGTAGTAACGTCATTTGTGATGAAGCATTCAACAACGAATTCATGTTTGATGACCTCGAATTCGACTTAGATATCATCTTCCCTCCTGATGATGCTGCCATTCTCAACAACTCCAGTTCTCTTGAAACGGGTCAGATTGACCCAAATGGGTTTGGTCAACAGCTGATCCCAAGTTTTAACGATTCTTCTCGGATTTTCAAGTCGTCTCCGGAATTACGTCATGTTTCCGTCGCTGGAGGTACGTCCGAGGCGTGTCATAGCTCCGGAGGTCAAACTTCGAGTGGGTCCCTTGTTTTGACTGCA…
NtbZIP51	Nitab4.5_0000869g0140.1	Protein	MANPLVADPYVPPANNFAGASDPPLDQGNSNNSSNVICDEAFNNEFMFDDLEFDLDIIFPPDDAAILNNSSSLETGQIDPNGFGQQLIPSFNDSSRIFKSSPELRHVSVAGGTSEACHSSGGQTSSGSLVLTAASNQISDVSGYLNVPSPPESNGSNHEDSGNDNNEGSYDSNFPSPESQGSGNCGSHVSEEAFNCPSKSVTSSPIKCVVVEQNIIKLEEMMNTKDNNKCSSILKRKKVSEEDSNNVSKYQKSNYVAECSNVLNSEGGDEKRKARLMRNRESAQLSRQRKKHYVGELEDKVRTMHSTIQDLNAKISYIMSENATLRSQMGPVPSPMPPPPPGMYPVMYPWMPCAPPYMVKPQGSQVPLVPIPRLKPQAAAPAPKGSKKVETKKTEMKTK…
NtbZIP52	Nitab4.5_0001789g0110.1	CDS	ATGTGGTCATCAACCAGTAGCAGCAGGGGCATTTCATCTTCTTCTTCTTCCAAATCATCATCTTCTACTACTTCTTCTTCATCTCGTTCTCCATTTTCTCCTTCAAATCATCACCTAAATCCAAGACTTAAAACCATGGAAGAAGTTTGGAAAGACATTAATCTTTCTTCACTTCAAGACCATACTACTACTTACTCTAGAGATCATGATCATCATCAAACTGCTAATTTTGGTGGCATGATTTTACAAGATTTTTTAGCTCGGCCTTTTGCTACTGACCCTCAACCACCACCAGCAGCTTCTCCTGTTCCGGCTACTACTATGCTGAATTTGAACTCAGTTCCAGAGCTTCATTTCTTTAGTCAAAACTCAATGTTGCGCCCACCAACACCTATTTCT…
NtbZIP52	Nitab4.5_0001789g0110.1	Protein	MWSSTSSSRGISSSSSSKSSSSTTSSSSRSPFSPSNHHLNPRLKTMEEVWKDINLSSLQDHTTTYSRDHDHHQTANFGGMILQDFLARPFATDPQPPPAASPVPATTMLNLNSVPELHFFSQNSMLRPPTPISQVPFEGLASSAANGRKRIPEMENNSAGDRRNKRMIKNRESAARSRARKQESLYERVGTGSCPFIRRKCEAQETAATVISLIRKQKYNRLIILTCCSLSYGQLRLEAAVQVPKKKSLYRTSTAPF*
NtbZIP53	Nitab4.5_0001279g0170.1	CDS	CTGAACTATTCACGTGGATACCCGAGTATACAATCAATTGACCCAATGGGAGCTGGGGAAGAGAGCACCCCTACAAAGCCTTCAAAACCGGCTTCAACTCAGGAGACACAAACTACACCCTCATATCCTGATTGGTCAAGCTCTATGCAGGCTTATTATAGCGCTGGAGCTACTCCTCCCTTCTTTGCCTCACCTGTTGCTTCTCCTGCTCCCCACCCATACTTATGGGGAGGCCAGCATCCTCTTATGCCTCCTTATGGGACTCCAGTCCCATATCCAGCTTTATATCCTCCTGCCGGAGTTTATGCTCATCCTAACATGGCCGCGCAGACTCCAAACACAGTGCAGGCAAACCTTGAATCAAACGGGAAGGATCCTGAAGGAAAGGATCGGAGTACA…
NtbZIP53	Nitab4.5_0001279g0170.1	Protein	LNYSRGYPSIQSIDPMGAGEESTPTKPSKPASTQETQTTPSYPDWSSSMQAYYSAGATPPFFASPVASPAPHPYLWGGQHPLMPPYGTPVPYPALYPPAGVYAHPNMAAQTPNTVQANLESNGKDPEGKDRSTNKKLKASSGGKAGDGGKVASGSGNDGATQSDDSRSEGTSDTNDENDNHEFAASKKGSFDQMLADGASAQNNPTTANYQTSMHANPVTVHATNLNIGMDVWNASSAGPGAIIIQPNVNGPVIGHEGRMNDQWVQDERELKRQKRKQSNRESARRSRLRKQAECEELQRRVEALSSENHSLKDELQRLSEECEKLTSENSLIKEELTRLCGPDAVSKLESNGNATHEEAS
NtbZIP54	Nitab4.5_0000723g0200.1	CDS	ATGTTTGGGACTCATGTCTCCATTATAACGTGTTACAGTCCAATTATTATGGCTTCTTCTCCTAGTGGAACATCTTCAGGGTCGGAGGATATTCAGCAACTAATGGACCAAAGGAAACGCAAAAGAATGATATCAAACAGGGAATCAGCAAGAAGATCAAGAATGAAGAAGCAAAAGCGTTTGAGTGATCTAATTGTTCAAGTGAATCAACTCAAGGATCAGAATAATAAAATTGTAACTAACATAAATATGGTGACTCAAGTTTATTTGAACGTGGAAGCAGAGAACTCTGTTCTTAGAGCACAAATGGCAGAATTAAGCCACAGGCTTCAGTCCCTAAACGAGATCATTAACTGCATAAACTCTGCAGCAACAATAATTGACGACACAGAGGTTAAT…
NtbZIP54	Nitab4.5_0000723g0200.1	Protein	MFGTHVSIITCYSPIIMASSPSGTSSGSEDIQQLMDQRKRKRMISNRESARRSRMKKQKRLSDLIVQVNQLKDQNNKIVTNINMVTQVYLNVEAENSVLRAQMAELSHRLQSLNEIINCINSAATIIDDTEVNGEDDFLNPWNLLHVNQPIMASADVFMY*
NtbZIP55	Nitab4.5_0003131g0030.1	CDS	ATGGCTATGGTGGTACAGCAGCATAGGGAGAGTAGTAGTGGTAGTATTACAAAACATCTTGACAGTAGTGGAAAGTATGTCCGGTATACAGCTGAGCAAGTGGAGGCATTAGAGAGGGTTTATGCAGAGTGCCCTAAACCTAGCTCGTTGCGCCGCCAGCAATTGATCCGCGAATGCCCTATTCTGTCGAATATCGAGCCTAAGCAGATCAAAGTTTGGTTTCAAAACAGAAGGTGTCGAGAGAAGCAAAGGAAAGAGTCTTCTAGACTACAGACTGTAAATAGAAAGCTGTCTGCAATGAATAAACTATTAATGGAGGAGAATGATCGCTTGCAAAAACAGGTTTCACAGCTTGTGTGTGAAAATGGCTTTATGCGGCAACAATTGCATACTGCATCA…
NtbZIP55	Nitab4.5_0003131g0030.1	Protein	MAMVVQQHRESSSGSITKHLDSSGKYVRYTAEQVEALERVYAECPKPSSLRRQQLIRECPILSNIEPKQIKVWFQNRRCREKQRKESSRLQTVNRKLSAMNKLLMEENDRLQKQVSQLVCENGFMRQQLHTASAATTDVSCESVVTTPQHSLRDANNPAGLLSIAEETLAEFLSKATGTAVDWVPMPGMKPGPDSVGIFAISHSCSGVAARACGLVSLEPTKIAEILKDRPSWFRDCRNVEVFTMFSAGNGTIELLYTQIYAPTTLAPARDFWTLRYTTTLENGSFVVCTSSALACLRISNLATFVLSYEYFADSLLYVPSIPPPLKVCERSLSGTGAGPNAASASQFVRAQMLPSGYLIRPCDGGGSIIHIVDHLNLEAWSAPEILRPLYESSKVVAQ…
NtbZIP56	Nitab4.5_0000718g0350.1	CDS	ATGATGGCAGATATCAGTCCTAGCACATCAACAGATGCTGATACAGATGATAAAAACTTGAGGTTTCTAAACTCTCAACCAGTGGCCAGTGTGACTTCTGATGGAAGTGACAAACCAAGAGATCAAAAGACGCTTCGCAGGCTTGCTCAGAATCGTGAAGCTGCACGAAAGAGTCGTCTAAGGAAAAAGTTAGAGAGTAGTAGAATGAAGCTGACACAGCTAGAGCAGGAGCTTCAGCGAGCTCGGCAACAGGGCATATTTATTTCAAGTTCAGGAGATCAATCACAGTCAAAGACTGGAAATGGAGCTTTGGCGTTTGATGTAGAATATGCACGATGGCTGGAAGAGCACAACCGGCGTATTACTGAGCTTAGGGGAGCTGTAAGTTCTCATGCTGGT…
NtbZIP56	Nitab4.5_0000718g0350.1	Protein	MMADISPSTSTDADTDDKNLRFLNSQPVASVTSDGSDKPRDQKTLRRLAQNREAARKSRLRKKLESSRMKLTQLEQELQRARQQGIFISSSGDQSQSKTGNGALAFDVEYARWLEEHNRRITELRGAVSSHAGDGELRIIVDGILAHYDDIFRIKGDAAKADVFHILSGMWKTPAERCFLWLGGFRSSELLKLEPLTEQQLLAINNLQESSQQAEDALSQGMEALQQSLAETLAGSLGPSGSSGNVANYMGQMAMAMGKLGTLEGFIRQVLNAFLVCIHLEKIDLADNLRQQTLQQMHRVLTTRQSARALLAISDYFSRLRALSSLWLARPRE*
NtbZIP57	Nitab4.5_0003540g0010.1	CDS	ATGGCTTCGATACAGCAACCAGCTAGTTCAGGTTCTGATGGCCAACGATATGCTATGAACGACGATAGAAAACGAAAGAGAATGGAGTCCAACCGTGAATCTGCAAGGCGGTCACGGATGAGGAAGCAGCAGCATTTGGAAGAGTTGATGAGCCAAATGACACAGCTACAGAATCAGAACGTTCTGTGGCGTGAGAAGATTGATGCTGTGGGAAGAAACTACCTGACCCTTGATGCGGAGAACAATGTCCTGAGGGCTCAAATGGCAGAACTGACTGAACGCTTGGATTCGCTCAATTCGCTCGCTCGTTTCTGGGCTGATGCTAATGGACTAGCTGTGGATATCCCTGAAATTCCAGACACTTTGCTTGAGCCGTGGCAGCTTCCTTGCCCAATTCAA…
NtbZIP57	Nitab4.5_0003540g0010.1	Protein	MASIQQPASSGSDGQRYAMNDDRKRKRMESNRESARRSRMRKQQHLEELMSQMTQLQNQNVLWREKIDAVGRNYLTLDAENNVLRAQMAELTERLDSLNSLARFWADANGLAVDIPEIPDTLLEPWQLPCPIQPITASANMFQF*
NtbZIP58	Nitab4.5_0003234g0110.1	CDS	ATGGCTTCATCAAGTGGAACATCATCAGGGTCATCATTATTTCTTCAAAACTCAGGCTCAGAAGAAGATCTTCAGGAATTAATGGATCAGAGGAAGAGGAAGAGAATGATATCAAACAGAGAATCAGCTCGAAGATCAAGGATGAGAAAACAGAAGCATTTGGATGAATTAATGGCCCAAGTTACAACACTAAGAAAACAAAATAACCAGATTTTGACAAGTATGAATGTCACCACACAACATTATCTTAATGTTGAGGCTGAAAATTCAATCTTGAGAGCTCAATTAGCTGAATTAAGCCACAGGCTTGAGTCACTCTATGAAATTATTACTTTCTTGGAAGCCAATAACAATTGTAATGGTCTTGCCAATATGGACCATAATCAAGAAGAGCCTTAT…
NtbZIP58	Nitab4.5_0003234g0110.1	Protein	MASSSGTSSGSSLFLQNSGSEEDLQELMDQRKRKRMISNRESARRSRMRKQKHLDELMAQVTTLRKQNNQILTSMNVTTQHYLNVEAENSILRAQLAELSHRLESLYEIITFLEANNNCNGLANMDHNQEEPYSFNFAQNEPMVDGFNMTNSWNYLCANQPILTADVLLQY*
NtbZIP59	Nitab4.5_0000283g0370.1	CDS	ATGGCTGATGGAGAGCTGGAATTTTCTAACCAAGAAATGTTATCAAGTTCGAATTTTGGTGAATTTAGTAGTTCCATGGACAGCTTTTTCAATGAGATTCTCAAGGATACGCATGCCTGCACTCACGCCCACACTTGCAACCCGCCTGGCCCTGATAATTCTCACACACACACTTGTTACCATGTTCACACCAAAATTGTGCCTCCCTCGGAGGAGGACGAGGATAAGAACCCCAGTGATGATACTGCAGAGTCTTCAGAGAAGAAAGGAAAGAAACGACCTGTGGGTAATAAGGAAGCCGTTCGAAAGTATCGTGAGAAAAAGAAGGCTCGGGCTGCTTTGTTAGAGGATGAGGTTATCAGATTGAGGGCTATAAATCAGCAACTATTCAAGAGGCTG…
NtbZIP59	Nitab4.5_0000283g0370.1	Protein	MADGELEFSNQEMLSSSNFGEFSSSMDSFFNEILKDTHACTHAHTCNPPGPDNSHTHTCYHVHTKIVPPSEEDEDKNPSDDTAESSEKKGKKRPVGNKEAVRKYREKKKARAALLEDEVIRLRAINQQLFKRLQGQAVLEAEVARLKCLLVDIRGRIEGEIGSFPYQKPMKSGNVYQNVVNPNIPGSYVVNSCNLQCDDQVYCLHPGAEVKISDGTVLNGQGFNNCEFETLQCLGNQTSGMEEVPCPVDNGTPTPTANTSGRSKRKGELMSFPLKEAHVQQQQVDELHRRSIFVLGNKYVLLCALSWDFFPAYLLC*
NtbZIP60	Nitab4.5_0000305g0190.1	CDS	ATGGGAAACAGTGAGGACGGAAAACCTTCTAAGCCTGAGAAATCATCTTCGCCTACACCGGACCAGAGCAATCTCCATGTCTATCCTGATTGGGCGGCCATGCAGGCATATTATGGTCCTCGAGTAGCTGTACCTACATATTTCAATTCAGCCGTTGCACCTGGTCATACCCCTCACCCTTATATGTGGGGGCCACAGCCTATGATACCACCTTATGGTGCACCATATGCAGCAATATATGCTCATGGTGGCGTTTATGCACATCCTGGAGTTCCAATTGGATCTCACCCTCCAGGTCATGGGATGGCAACATCTCCTGCTGTCAGCCAAGCCATGGATGGTGCTTCTTTGAGTTTGGATGCATCTGCTAAGTCTTCAGAGAATTCTGATCGAGGCTTG…
NtbZIP60	Nitab4.5_0000305g0190.1	Protein	MGNSEDGKPSKPEKSSSPTPDQSNLHVYPDWAAMQAYYGPRVAVPTYFNSAVAPGHTPHPYMWGPQPMIPPYGAPYAAIYAHGGVYAHPGVPIGSHPPGHGMATSPAVSQAMDGASLSLDASAKSSENSDRGLLAMSLGNGSADNIEGGTDHGNSQSGDTEGSTDGSDTNGAGVSERSKKRSRGTTPDNSGDSKSHLRRCQPTGEVNNDSEKTIVVVRPGKVEEKVMGTVLSPSMTTTLEMRNPASTHLKASPTNVSQLSPALPNEAWLQNERELKREKRKQSNRESARRSRLRKQAEAEELAIRVQSLTGENMTLKSEINKLMENSEKLKLENAALMEKLNNEQLSPTEEVSLGKIDDKRVQPVGTANLLARVNNSGSLNRANEESEVYENNSSGAKL…
NtbZIP61	Nitab4.5_0000368g0110.1	CDS	ATGTCAGCTTTAAGGCAGAGTGCTAGTTCATCTGCATCAGAAGATGATCAAAGGTACGCAGGAATGGATGAAAAGAAGAGGAAAAGGATGATTTCTAACAGGGAATCCGCGAGGCGCTCGAGGATGAAGAAGCAAAAACTTCTGCAAGATTTGACTGGGGAAGTGAGCAGATTACAGGTTGCTAACAAGAACATCTTGGCAAAAATTGAAGAGACCACAGAAAGGTATACAGTTTGTACTGCACAGAATAATGTGTTGAAGGCACATGCAATGGAATTGAATGATAGGCTGAGGTACTTAAATGATGTTATTAATGACACTGGTTTAGCTGTGGATGCTGCTGATCCTTTGCTGAAGCCGTTGCAGATCCCTCGTCCAATGCAGCCCATTGCTTCTTCA…
NtbZIP61	Nitab4.5_0000368g0110.1	Protein	MSALRQSASSSASEDDQRYAGMDEKKRKRMISNRESARRSRMKKQKLLQDLTGEVSRLQVANKNILAKIEETTERYTVCTAQNNVLKAHAMELNDRLRYLNDVINDTGLAVDAADPLLKPLQIPRPMQPIASSGLFKF*
NtbZIP62	Nitab4.5_0000249g0370.1	CDS	ATGGCGTCAAAGGTGATGCCGTCAGCGTCAACAACGCCCAATTCGGATCATTCTCGTTCTCGTTCTCGCCTTCCCCAAAACCCAACTCCTTCTTCTTCCTCTTCTTCTCTACTTCATTCTGATCCTTCTAGAAACTTCGGCTCTATGAACATGGACGAACTTCTCAACAACATTTACTCCGATTCCCCCGACCCTTTTTGCTCCGCCTCTGAAACCACCGCGCCTACCCCCGCCGCCGCCGGTGATGGCCGTGATGTGGGACCCAGTAAGACTGTGGATGAGGTGTGGAGGGAAATTGTATCAGGGGGTGGGGGTGGAGGTGGGGGAGGGAGTAGTAGGGAGCCAGAGATGACTTTAGAGGATTTTCTGACCAAAGCTGGAGCGGTTACGGAGGAGGAC…
NtbZIP62	Nitab4.5_0000249g0370.1	Protein	MASKVMPSASTTPNSDHSRSRSRLPQNPTPSSSSSSLLHSDPSRNFGSMNMDELLNNIYSDSPDPFCSASETTAPTPAAAGDGRDVGPSKTVDEVWREIVSGGGGGGGGGSSREPEMTLEDFLTKAGAVTEEDVRVPVIAPPPATAGPAAGGFVVDNLGNCQFPMAMQNGPHMGFGNGVVAIAVSGSGSGSGRGKRRSTVEELPLDKATQQKQRRMIKNRESAARSRERKQAYTVELESLVTQLEEENARLLKEEVEKNKERLKQIMENLIPVVEKRRPPRVLRKVRSMSW*
NtbZIP63	Nitab4.5_0003515g0010.1	CDS	ATGTCGATGTCCTGCAAGGATGGTAAGTCAGTTGATGATAATGGGAAGTATGTTCGGTATACACCTGAGCAGGTTGAAGCTCTTGAAAGGCTATATCATGAGTGTCCAAAACCCAGTTCAATGCGTCGCCAGCAGCTTATTCGTGAATGTCCTATTCTCTCTCACATTGAGCCTAGGCAAATCAAAGTTTGGTTTCAGAACAGAAGATGCAGGGAAAAACAGAGGAAAGAGTCATCTAGACTTCAGGGTGTGAATAGGAAGCTGTCAGCAATGAACAAGCTATTAATGGAAGAAAATGATAGATTGCAGAAGCAAGTTTCTCAACTGGTATATGAAAATGGCTACTTCCGCAAGCAAACTCAAACTACAAAGATTGCTTCAAAAGACACCAGTTGTGAA…
NtbZIP63	Nitab4.5_0003515g0010.1	Protein	MSMSCKDGKSVDDNGKYVRYTPEQVEALERLYHECPKPSSMRRQQLIRECPILSHIEPRQIKVWFQNRRCREKQRKESSRLQGVNRKLSAMNKLLMEENDRLQKQVSQLVYENGYFRKQTQTTKIASKDTSCESVVTSGQHHLTPQHPPRDASPAGLLSIAEETLTEFLSKATGTAVEWVQMPGMKPGPDSIGIIAISHGCTGMAARACGLVGLDPTRVAEILKDRPSWYRDCRAVEVLNMLPTANGGTIELLYMQLYAPTTLAPPRDFWLLRYSTVMDDGSLVVCERSLGNTQNGPSMPPVPNFVRAEMLPSGYLIRPCEGGGSIVHIVDHMDLEAWSVPEVLRPLYESSAVLAQKTSMAALRQLRQITLEASQPNVTNWGRRPAALRALSKKLSRGF…
NtbZIP64	Nitab4.5_0000537g0020.1	CDS	ATGGCACAGTTACCTCCAAGAGTGCCTAACATGACACCAAATTGGCCTGATTTTTCACTTCAGAAAATGGACAACTTATCTCCCAATGCAACTGCTGCTAACAATAACCCTTTATGGGCGGACGAATTCCTCGACTTCTCGACGAAACGCGGGTCCCACCGGAGATCAATGAGCGACTCCATTGCTTTCTTGGAGACTCCAATGGTGGAGGAATGCAGAAGGCTATCATCAACTCCGGGTTCGGGTGGAACCAGTACTGGTAATGAGGAATTTGAGAGGTTTGATGATGAGCAGCAGATCATGTCCATGTTTAACGACGACGAACACGACAATATGTCGTGTTCGAACCCGTCGTCGCCGTCTGATTACATCAATGTTAATGAAGATAATAAAAGGATG…
NtbZIP64	Nitab4.5_0000537g0020.1	Protein	MAQLPPRVPNMTPNWPDFSLQKMDNLSPNATAANNNPLWADEFLDFSTKRGSHRRSMSDSIAFLETPMVEECRRLSSTPGSGGTSTGNEEFERFDDEQQIMSMFNDDEHDNMSCSNPSSPSDYINVNEDNKRMIAGGGDRDQMQQLNEEVQSSCKTTEEPTPTHASIEYSCEKVVDPKRIKRILANRQSAQRSRVRKLQYVSELERSVSTLQAEVSVLSPRVAFLDHQRLVLNVDNTHQEALKREIERLRQIYYQQNLKQMENGTQSKSQPPVADSSAIEMKVQLVN*
NtbZIP65	Nitab4.5_0001586g0120.1	CDS	ATGGATAAGGATAAGTCTTCAAGCCATGCAGTAGGTTCATTGCCTCCATTCGGGAGATACTCATTGTTTTCACCTCCTGGGGGTAGTTCCAATGCAAAGTTGGAACAATCTGGATTAGCTAATTTACCTCCCTTAGGACCTGGAAATGCTTCAGAATCAGGTCATTTTGGTCATGGTTTGTCGGCTGATTCTAGCCGATTTAGTCATGATATAAGCCGAATGCCTGATAACCCGCCTAAGAAATTTGGTCATCGGCGTGCCCACTCGGAGATTCTTACTCTTCCTGATGATATCAGCTTTGATAGTGATCTTGGTGTTGTTGGTGGACTGGATGGACCGTCTCTGTCGGATGAGACTGAGGAGGACTTCCTCTCAATGTACCTTGACATGGATAAGTTT…
NtbZIP65	Nitab4.5_0001586g0120.1	Protein	MDKDKSSSHAVGSLPPFGRYSLFSPPGGSSNAKLEQSGLANLPPLGPGNASESGHFGHGLSADSSRFSHDISRMPDNPPKKFGHRRAHSEILTLPDDISFDSDLGVVGGLDGPSLSDETEEDFLSMYLDMDKFNSSSVSSDFQVGESSSSAAAASGSLQIPAMASAASGSDNLGPTVSAKPRVRHQHSQSMDGSTTIKPEMLMSGVDEASPLETKKATSAAKLAELALVDPKRAKRIWANRQSAARSKERKMRYITELERKVQTLQTETTTLSAQLTLLQRDTNGLTAENSELKLRLQTMEQQVHLQDALNDALKEEIQHLKVLTGQGIANGGPMMNFPTSFGGNQQFYSNNHAMHTLLAAQQLQQLQIHSHKQQHQFQQHQLHQFQQQQQLQHQQQLQ…
NtbZIP66	Nitab4.5_0001397g0020.1	CDS	ATGCAACCCACTGATGTCACAGAACTGTATTTCCCTTCTCAATTAATCCCCAACTATACTAATTACACAGCCACATTTCAGTCCAATATCAGAATCTCTAGCCCTTTGTATGATCTTCGGATCGGTCCTCCACTTCAAGAACTCAATCCACGAACAAATAATAATTATTTCAACTGCCACTATTCAACGTGTGATGAAACTGATGATCAGCAGCTACTGACTCTAATAAATGAACGGAAACAAAGAAGAATGATATCTAATCGAGAATCGGCACGAAGATCACGCATGCGCAAGCAGAAGCACCTCGACGAGCTATGGGCACAGGTTATTTGCCTCCGGAATGAGAATCACCAGCTCCTGAACAAACTTAACGATGCCTCTGAGAGCCATGATCAAGCA…
NtbZIP66	Nitab4.5_0001397g0020.1	Protein	MQPTDVTELYFPSQLIPNYTNYTATFQSNIRISSPLYDLRIGPPLQELNPRTNNNYFNCHYSTCDETDDQQLLTLINERKQRRMISNRESARRSRMRKQKHLDELWAQVICLRNENHQLLNKLNDASESHDQALQENAQLRRNFSTSSNGY*
NtbZIP67	Nitab4.5_0001242g0080.1	CDS	ATGGCTCAGCCTAATTCTAAGCCACACATTAGCCATAATTTTGGTGTGGGAGCTTCTCATACAAGGTCTTTATCTCAACCGAGTATTTTCTCAAACAATGGCCTTCCCCCATTGAGCCCGTTCCCTCATAGCGAGTCATCTTTGGCATCAGCCAACTCTAGTTTGAAGGACACATCGATGGAGGAAGTTGATGTTAGTTCTCGAGCTCCACCTTTTGTCTCCTCTTTCACAAGGGAAAACACATTTCGATGTAGTGATAGTCGTCCACCTAAGAAAGGGCATCGTCGCTCTAATAGTGATGTTCCGTTGGGACTTTCAGCTATGATTAAGTCTTCACCTCAGTTAGTGGCCATAAGTGGCCTGGGAGTTTTGGATGGAGCAACGCTGCTCGGAGATCCC…
NtbZIP67	Nitab4.5_0001242g0080.1	Protein	MAQPNSKPHISHNFGVGASHTRSLSQPSIFSNNGLPPLSPFPHSESSLASANSSLKDTSMEEVDVSSRAPPFVSSFTRENTFRCSDSRPPKKGHRRSNSDVPLGLSAMIKSSPQLVAISGLGVLDGATLLGDPLRRKSGGEVVDKLSSYMNLENMEALNSSITEDKVKDSISSLTKLTGGNNSNKKAESVSKGTSIKRSADADITRSTRHFRSLSMDSAVGSFHYGDESPKLPTSLVNCPGKLSSSSSGNDNSDKINFDLGNGEFSEAEMRKIMADERLAEIVVSDPKRAKRILANRQSAARSKERKLCYISELEHKVQTLQTETTTLSTQVTILQKDFTELTSLNNELRFRLQAMEQQAQLRDALHKALTAEVHRLKFAMGELKKEGRLPNSSRAQQM…
NtbZIP68	Nitab4.5_0006460g0030.1	CDS	ATGATGGCGGTGACATCGGCCTGTAAAGACAGTAAAATGGGAATGGACAATGGGAAATATGTGAGGTACACTCCTGAGCAGGTTGAGGCTTTGGAGAGATTGTATCATGAATGTCCAAAGCCCAGTTCACTCCGTCGTCAGCAGCTGATTCGGGAGTGTCCAATTCTATCCAACATCGAGCCAAAACAAATCAAAGTCTGGTTTCAAAATAGAAGATGTAGAGAGAAGCAGCGTAAAGAATCATCGCGACTTCAAGCCGTGAACAGAAAATTGACAGCAATGAATAAGCTGTTGATGGAGGAGAATGATAGGCTGCAGAAGCAAGTTTCACAGTTGGTGTATGAGAATGGATTTTTCCGCCAACAGACTCAAACTGCAGCCCTTACCACCACAGACAAC…
NtbZIP68	Nitab4.5_0006460g0030.1	Protein	MMAVTSACKDSKMGMDNGKYVRYTPEQVEALERLYHECPKPSSLRRQQLIRECPILSNIEPKQIKVWFQNRRCREKQRKESSRLQAVNRKLTAMNKLLMEENDRLQKQVSQLVYENGFFRQQTQTAALTTTDNNSCESVVTSGQQNVSAQRPPRDASPAGLLSLAEETLTEFLSKATGTAVEWVQMPGMKPGPDSIGIIAISHSCSGVASRACGLVGLEPTRVAEILKDRSSWFRDCRAVDVLNVMSTGSGGTIELLYMQLYAPTTLAPARDFWLMRYTSVTEDGSLVVCERSLNNTQNGPSMPPVQNFVRAELLPSGYLIRPCEGGGSIIHIVDHMDLEPWSVPEVLRPLYESSTVLSQRTTMAALRHLRQISQEISHPTVTGWGRRPAALRALGQRL…
NtbZIP69	Nitab4.5_0001002g0070.1	CDS	ATGAATTCTTCAACGTACACCCAATTTGCTGCCTCAAGAAGGATGGGTATATGCGATCCGATCCATCAACTTGGCATGTGGGATGATTTCAATAGTAGTTTCCCAAGTACATCGGCAACCATGATTTTAGAAGTTGATAAATGCCTAGAGGACCAGATACCAATTATGGAGAAAAGACTAGACAACGAGACAGAAGACACTTCGCATGGAACAGTAGGGACTTCTAACAGATATGAACCGGAAACAAGTAAACCCGTCGAGAAGGTACTTAGACGTCTTGCACAAAACCGCGAGGCTGCTCGTAAAAGCCGTTTGCGGAAGAAGGCCTATGTTCAGCAGTTAGAAAATAGTAAATTGAAGCTGATTCAACTGGCACAAGAACTAGAACGCGCCAGAAAA…
NtbZIP69	Nitab4.5_0001002g0070.1	Protein	MNSSTYTQFAASRRMGICDPIHQLGMWDDFNSSFPSTSATMILEVDKCLEDQIPIMEKRLDNETEDTSHGTVGTSNRYEPETSKPVEKVLRRLAQNREAARKSRLRKKAYVQQLENSKLKLIQLAQELERARKQGEKNLTNQTNILQQGMCVGGGVDASQLSYSGTASSGTAVFDMEYGHWVEEQTRQTNDLRIALHSQIGEAELRIIVDGYLNHYFDLFRMKATAAKADVLYIMSGMWKTSAERFFMWIGGFRPSELLKVLTPHLELLTEQQLREVCNLTQSCQQAEDALSQGMVKLHQILAEAVAAGRLGEGNYTLPQMGPAIEKLEDLVRFVNQADHLRQETLQQMSRILNTCQAAQGLLALGEYFERLRVLSSQWATRLREPT*
NtbZIP70	Nitab4.5_0004063g0120.1	CDS	ATGGGATTTGAAGGATCTTATTCAACAGAGCAAGAAAATAAGCTTTCTTTTGGTGTTGGAGTTCATTTCATGGCTTCCTCTAACAAAAGCAATGACGACCTTTTACTAAATAATAATAGTCAAATTTCTTTTGGAAGCCAACAACAGTTTTTTCATAGTCCTCAGCAGCAACATGATCAGCACCAACTTCAAAATAATAGTAATCAGATTTCTTTTGGTCTGTTACAACAGCAGTCATCTTCTTCATCAAATCCTGGAAATTTCATAAACAAAGATAATAGTGGAGCTTATGATTTGGGAGAACTAGATCAAGCACTTTTTCTTTATCTTGACGGACAAGAGCCTTCTTCAATCCAAGATCAAAGACAGAATTCTGGGATGAGGCCACCAACTCTCAAC…
NtbZIP70	Nitab4.5_0004063g0120.1	Protein	MGFEGSYSTEQENKLSFGVGVHFMASSNKSNDDLLLNNNSQISFGSQQQFFHSPQQQHDQHQLQNNSNQISFGLLQQQSSSSSNPGNFINKDNSGAYDLGELDQALFLYLDGQEPSSIQDQRQNSGMRPPTLNIFPSQPMHIEPSSTKANNGLVSQSTSGSKKSSQPSMAKTDIIPSASGPEPPKTAKREGIRKGPTSSSEQDAPKTPDPKTLRRLAQNREAARKSRLRKKAYVQQLETSRIRLAQLEQEIQRARSQGFYAGGSALQAGDQGLAVNMANISSDAAIFDLEYARWLEEHHRLMCELRNAVQEHLQENELRIYVENCITHYDEIMNLKCMLAKSDVFHLVSGLWKTPAERCFLWMGDFRPSELLKIILSQIEPLTENQLMGICGLQQSTQE…
NtbZIP71	Nitab4.5_0000613g0150.1	CDS	ATGGGATCTCAGGGTGGTGGTGGTGGTGGTAATAGTATGGGTGCAACTCAAGCACAAGACCCAAAGCCAAATGCTTTGGCTAGGCAAGGATCATTATATAGCCTTACACTTGATGAGGTTCAGAATCAATTGGGGGATTTAGGGAAACCACTAAGTAGTATGAATCTTGATGAGCTTCTTAAGACTGTATGGACTGTTGAGGCTAGTCAAGGAATGGGGGGAACGGATTACGGGGCGCTGCATCATAGCCAGGTTGCTTCAGGGAGTTCTCTGCATCGACAGTCAAGCATCACGCTAACTGGCGATCTATGTAAGAAGACTGTTGATCAGGTTTGGCAGGATATTCAGCAGGGGCAGAAAAGGGATAATAGTGATAGGAAAACTCAGGAGAGGCAGCGT…
NtbZIP71	Nitab4.5_0000613g0150.1	Protein	MGSQGGGGGGNSMGATQAQDPKPNALARQGSLYSLTLDEVQNQLGDLGKPLSSMNLDELLKTVWTVEASQGMGGTDYGALHHSQVASGSSLHRQSSITLTGDLCKKTVDQVWQDIQQGQKRDNSDRKTQERQRTLGEMTLEDFLVKAGVVAEPTPGKRSSSGSGLGGDSMALPQQQAQWSHYAMPQIPPQQPQQQNMLPVFMPGHPVQQPLAVVANPIMDAAYPESQMTMSPTALLGTLSDTQTLGRKRVAPEDVVEKTVERRQKRMIKNRESAARSRARKQAYTHELENKVSRLEEENERLKRQKICTIFTALQNNLSFNPEIEKVLPSVPPPEPKYQLRRTSSAPF*
NtbZIP72	Nitab4.5_0001317g0020.1	CDS	ATGAAATCCGTGCAAACCACAGTAGTAGTTGTGCCAAGAGCTGCAAACTTAGTTGAAAATTTGGAGCAAATGGGGGGTGAGAGTGATGAAGCTAATACTGAGATGATGCGGAGACTTCAGTCATCATTTGGGACATCATCTTCTTCCCTACAGAAACCCCAATATATTTTGACGAACCAACTTGACATACCTCAGTTGTCTACTTCCCAGTTTCATGGTCAAATGCGGCAGTTTTCTCCTAATTTCGGTGTTGAAAATAGTACCAAAAGGGTTGGTGTGTCGCCTTCTCATCCACAAATGCCCCCTATTTCGCCATATTCTCATATCCCAGTTAGCAGGCCAACAAGTCAGCAACACGGTATGCAGAGTTTTACTACTCAAGGGTCCTCACATTCGCGT…
NtbZIP72	Nitab4.5_0001317g0020.1	Protein	MKSVQTTVVVVPRAANLVENLEQMGGESDEANTEMMRRLQSSFGTSSSSLQKPQYILTNQLDIPQLSTSQFHGQMRQFSPNFGVENSTKRVGVSPSHPQMPPISPYSHIPVSRPTSQQHGMQSFTTQGSSHSRSLSQPSFFSLDSLPPLSPSPYKESLSTFISDPVAADVSMEDRDGNSHSSLPPSPFSRCNSSRAGESLPPRKAHRRSNSDIPFGFSTIMQSSLQLVPSRSPAQLVKREAYWDKSNDKNAEGMGERKFEGEVVDDLFSAYMNLDNIESLNSSGIDEKQGNENREDLDSRASGTKTNGCDSSDNEATSSVNDSGSSMHTLGMSSSTEKREGIKRSAGGDIAPTVRHYRSVSMDSFMGKLNFGDESPKLPPSPGPHHGQLSPTNSLDANS…
NtbZIP73	Nitab4.5_0001317g0160.1	CDS	ATGGCTTCATCAAGTGGGACATCATTAGGTTCAGGTTCATATACATTTCAGAACTCAGGCTCAGAAGAAGATGTTCGACGGTTAATGGATCAGAGGAAAAGGAAGAGGATGATATCGAACCGCGAATCGGCTCGAAGATCAAGAATGAGGAAACAAAAACATTTGGATGATCTTATGTCCCAATTAGCCCATCATAGGAAAGAAAATAACCAAATCTTGACCACTATGAATGTCACAACCCAACATTACCTCAATGTTGAAGCTGAAAACTCAATCTTGAGAGCTCAAGTGGTTGAACTTAGCAATAGATTTCAGTCCTTAACACAAATCATCAGTTTCTTCATTGCCAACAACAGTGGCAATACTCAAATTGAGTATATGGCTGATGGTTTTCTTATG…
NtbZIP73	Nitab4.5_0001317g0160.1	Protein	MASSSGTSLGSGSYTFQNSGSEEDVRRLMDQRKRKRMISNRESARRSRMRKQKHLDDLMSQLAHHRKENNQILTTMNVTTQHYLNVEAENSILRAQVVELSNRFQSLTQIISFFIANNSGNTQIEYMADGFLMNDSWNYLYSNQPIITADILQY*
NtbZIP74	Nitab4.5_0002543g0050.1	CDS	ATGAACTTCAAGAACTTTGCTGACACGCCACAGACAGAGAGCAACAGTGGGATGTCGATGGGAAGTGGTAATTTTCCTTTGGCAAGACAATATTCCGTATACTCGTTAACTTTTGATGAGCTCCAGAGTACTTGTGGACTTGGAAAAGATCTCGGATCAATGAATTTGGAGGACTTGTTGAAGAACATTTGGACAGCTGAAGAGTCTCAAGTTGTAGCATCTTCTGCTGGTGTTGGAAATTTGCAAAGAGAAGGTTCTTTAACACTACCTCGGACGCTTAGTCAGAAAACTGTAGATGAATTGTGGAGAGATTTCCAGAAAGAAACAACAGTTAGTTCTAAAGATGTAAGTGGTACGGAATGGCCAAATCTTGGACAGAGTCAATCTACATTGGGTGAA…
NtbZIP74	Nitab4.5_0002543g0050.1	Protein	MNFKNFADTPQTESNSGMSMGSGNFPLARQYSVYSLTFDELQSTCGLGKDLGSMNLEDLLKNIWTAEESQVVASSAGVGNLQREGSLTLPRTLSQKTVDELWRDFQKETTVSSKDVSGTEWPNLGQSQSTLGEMTLEEFLVRAGVVREDMQPTGSTNDVRFTGGISQPSTNNNGLNIAFQQPTQNPGLFSNQFEEKNMLNVVSATSSQQKPNVAFASPMQLGKNGQLASTAAREPVVSMLSPSVNTSTIVQGSVMQGGVKGLAGLHNGVALAKRGSPGNQLSRDMIAKKDQDTSSLSPSPYAFGEGGRGRRSCNSLEKVVERRRKRMIKNRESAARSRARKQAYTLELEAEVEKLKEINEELQKKQAEFIEMQKDQLMEKMNMPWGNKLRCLRRTLTGP…
NtbZIP75	Nitab4.5_0000123g0060.1	CDS	ATGTTAACTCATGGGATGGGATCTCAGGGGGGAGTTGGTGGTGGAAAAGAAGCAAAGCCGAATGGTTTGGCTAGGCAAGGATCACTCTACAGCCTCACTCTTGATGAAGTTCAGAATCAATTGGGGAATTTAGGGAAACCACTAAACAGCATGAATCTTGATGAGCTTCTTAAAACTGTATGGACCATTGAGGCTAGTCAAGACTTGGGGGGAAATGATTACGGGGCAGTGCAGCACGGGTCTATTTCTCTGCATCGACAGTCATCGAGCATTACAATGTCCGGGGATCTCAGCAAGAAGACTGTTGATGAGGTATGGCAGGATATTCAGCAGGGGCAGAAAAGGGATAGTAGTTTTGATAAGAGAAGTCAGGAGAGGCAACTTACTTTTGGCGAGATA…
NtbZIP75	Nitab4.5_0000123g0060.1	Protein	MLTHGMGSQGGVGGGKEAKPNGLARQGSLYSLTLDEVQNQLGNLGKPLNSMNLDELLKTVWTIEASQDLGGNDYGAVQHGSISLHRQSSSITMSGDLSKKTVDEVWQDIQQGQKRDSSFDKRSQERQLTFGEITLEDFLVKAGIIAESTQGTRISGLLIGVDSMSLTQQAQWPHYQIPAMHQAPAQQQQNILPVFMPGHPVQQPLPVVANPIVDPETQVTMSPAHLMGTLSDTQTSGRKRVAPEDVIEKSVERRQKRMIKNRESAARSRARKQAYTHELENKVSWLEEENERLKRQKEIEKILPSVPPPEPKYQLRRTSSAPI*
NtbZIP76	Nitab4.5_0000123g0440.1	CDS	ATGGCTGGCCCGATTTTGGCCGATCCACCGCCGTCTGCAGAGGCGAATTCCACCGGTGAACTCGACGGTCTTCCAATTCCACCGCTTGACCCTACCTATTTTGCCCAACACATGACCGCAGCAGATCAAGGAAAAATTGACAGGTTTCCAATGGAATTACCGGAAGATGATGACTTCATGCTTGATGACCTCGATTTCAATTTATCCTTCGATGATATCTTCCTTAACAACGGTGATGCCGTTCTCAACCCTGATTTCCTGGCCGATTATCTCGAGTCGGATACAGATCGAGTTGACCCGAGTTGTTATGGTCTACATGGGAATCAACTTATCGGGAATTTTGATAAATCTTCTGGAGAGGAACCTCCGGATTCAAAATTTGTTCCAGTTGACCTGAAT…
NtbZIP76	Nitab4.5_0000123g0440.1	Protein	MAGPILADPPPSAEANSTGELDGLPIPPLDPTYFAQHMTAADQGKIDRFPMELPEDDDFMLDDLDFNLSFDDIFLNNGDAVLNPDFLADYLESDTDRVDPSCYGLHGNQLIGNFDKSSGEEPPDSKFVPVDLNCFGQHGSQLVGDFDDSSRYFKLTSAKFYMADPILADPPPSATENPTGEFDGLPIPPLDPTYFAQHMTAADQGKINGFPMELPEDDEFMLDDLDFDLSFDDIFLNNGDAVLSPDFLADCLGSDTDRVDPSCYGLPGNQLIGNFDNSSGEEPPGSKFVPADPNCFGQPGSQLVGDFDDSSRYFKSTSAEFCNFSGNQAAGGVMIMDTSSPELRQSSSGSDVLNATSSTSSHQVSGDVSGYLNVPSPESNGSNHEGSRESGNDNKGLGD…
NtbZIP77	Nitab4.5_0000027g0550.1	CDS	ATGATTCCATCAGAAGCTGCAGCAGTTCACTACTTTGCTTCTGAAAATACTTCACCTCTTCCTCTTGATTTCAACTTCATGCACAACAATTTACCATCACTTCATTTCAGCAGATACTTAACCAATCTACCAAATTATCCAACCACTTTACCTGTTCATGACTTCAGTAATATGCCACTATCTTGCATCAGCGGTAACTCTACCTCTGATGAAGCAGACGAGCAGCAACTTAGGATCATCGACGAGAGAAAGAAAAGGAGGATGATATCTAATAGGGAATCAGCAAGAAGATCAAGGATGAGGAAACAAAAACACCTTGATGAACTATGGTCACAAGTTCTTCGTCTTAGGACGGAGAATCATAATTTGATCGATAAGTTAAACCAAGTCTCGGATTGT…
NtbZIP77	Nitab4.5_0000027g0550.1	Protein	MIPSEAAAVHYFASENTSPLPLDFNFMHNNLPSLHFSRYLTNLPNYPTTLPVHDFSNMPLSCISGNSTSDEADEQQLRIIDERKKRRMISNRESARRSRMRKQKHLDELWSQVLRLRTENHNLIDKLNQVSDCHDKVLQENAQLKEEASDLRQMLTVLQFNSIFPDLCDLEDVPCTTAHLKAESSNLSITPCTNLLH*
