# Supplementary material for: Genome-wide identification and expression analysis of the bZIP transcription factor family genes in response to abiotic stress in Nicotiana tabacum L
Source: BMC Genomics. 2022 Apr 22;23:318. doi: 10.1186/s12864-022-08547-z (PMC9027840; doi:10.1186/s12864-022-08547-z)
Supplement: Supplementary file 4 — Additional file 4: Table S4. One-to-one orthologous gene relationships between Nicotiana tabacum L. and other plants. [file 12864_2022_8547_MOESM4_ESM.xlsx]

## Sheet: Nicotiana tabacum
Additional file 2: Table S2. Analysis and distribution of the conserved motifs in Nicotiana tabacum L. bZIP proteins. bZIP: basic leucine zipper.
Motif	Width	Best possible match
1	30	KRQKRMJSNRESARRSRERKQAYISELERK
2	50	LRIYVDNCLTHYDEIFNLKSMLAKSDVFHLVSGMWKTPAERCFLWMGGFR
3	15	LEEENSRLKKRLAEL
4	50	NPAGLLSIAEETLAEFLSKATGTAVDWVQMPGMKPGPDSIGIIAISHSCS
5	29	EQQAQLRDALNEALKQEVERLKIATGZQN
6	41	ECPKPSSLRRQQLIRECPILSNIEPKQIKVWFQNRRCREKQ
7	50	NQADNLRHQTJHRLHQJLTTRQAARCFLAIAEYFHRLRALSSLWLARPRZ
8	50	VRAEMLPSGYLIRPCEGGGSIIHIVDHLDLEAWSVPEVLRPLYESSKVLA
9	50	MDSFFNEILKDTHACTHTHTCNPPGPDNSHTHTCYHVHTKIVPPLEEDKT
10	50	IEGEIGSFPYQKPMKSGDVYQNLVNPNJPGAYVMNPCNLQCDDQVYCLHP

## Sheet: others species
Additional file 2: Table S2. Analysis and distribution of the conserved motifs in other species
Motif	Width	Best possible match
1	41	DEKRQKRMJSNRESARRSRERKQAYIEELERKVQTLQTENQ
2	50	VTFLQRDTTGLTVENSELKQRJQALEQQAILKDALNEALKREVZRLKQAT
3	50	MAHYDEJFRLKSVAAKADVFHLLSGMWKTPAERCFLWLGGFRPSELLKVL
4	50	FVRQADNLRQQTLHQMHRILTTRQAARCLLAIGEYFSRLRALSSLWAARP
5	50	JLKRJTDTTQKYNNVEAENRVLKAQVEELRARLKMLEEIVKRVTGANGLF
6	42	QLLKRLQGQAVLEAEVARLKCLLVDIRGRIEGEIGSFPYQKP
7	29	PQRQQTLGEMTLEDFLVKAGVVAEDTVPM
8	29	NLQQSSQQAEDALSQGMEALQQSLAETVA
9	50	DQASGNISSGAAAFDMEYARWLEEQNRQICELRTALQAHLGDGELRIJVD
10	50	IPSSGSMDSFFBEJLKDTHACTHTHTCNPPGPDNSHTHTCYHVHTKIVPP
