# Supplementary material for: Genome-wide identification and expression analysis of the bZIP transcription factor family genes in response to abiotic stress in Nicotiana tabacum L
Source: BMC Genomics. 2022 Apr 22;23:318. doi: 10.1186/s12864-022-08547-z (PMC9027840; doi:10.1186/s12864-022-08547-z)
Supplement: Supplementary file 5 — Additional file 5: Figure S1. The correlation analysis between 8 different tissues and expression patterns of the 11 Nicotiana tabacum L. bZIP genes. [file 12864_2022_8547_MOESM5_ESM.xlsx]

## Sheet: 16-genepair.tab
Additional file 3: Table S3. The 16 pairs of segmental duplications in Nicotiana tabacum L. bZIPs. bZIP: basic leucine zipper.
bZIP Gene Name	bZIP Gene ID		bZIP Gene Name	bZIP Gene ID
NtbZIP30	Nitab4.5_0000149g0170.1	==	NtbZIP77	Nitab4.5_0000027g0550.1
NtbZIP11	Nitab4.5_0002131g0060.1	==	NtbZIP75	Nitab4.5_0000123g0060.1
NtbZIP21	Nitab4.5_0003914g0010.1	==	NtbZIP59	Nitab4.5_0000283g0370.1
NtbZIP57	Nitab4.5_0003540g0010.1	==	NtbZIP61	Nitab4.5_0000368g0110.1
NtbZIP09	Nitab4.5_0000079g0290.1	==	NtbZIP18	Nitab4.5_0000369g0090.1
NtbZIP04	Nitab4.5_0002629g0100.1	==	NtbZIP64	Nitab4.5_0000537g0020.1
NtbZIP13	Nitab4.5_0000811g0030.1	==	NtbZIP71	Nitab4.5_0000613g0150.1
NtbZIP03	Nitab4.5_0000246g0100.1	==	NtbZIP27	Nitab4.5_0000831g0030.1
NtbZIP49	Nitab4.5_0000142g0350.1	==	NtbZIP50	Nitab4.5_0001072g0020.1
NtbZIP46	Nitab4.5_0003410g0090.1	==	NtbZIP53	Nitab4.5_0001279g0170.1
NtbZIP47	Nitab4.5_0002337g0180.1	==	NtbZIP52	Nitab4.5_0001789g0110.1
NtbZIP07	Nitab4.5_0004599g0090.1	==	NtbZIP19	Nitab4.5_0001870g0010.1
NtbZIP45	Nitab4.5_0000188g0190.1	==	NtbZIP47	Nitab4.5_0002337g0180.1
NtbZIP24	Nitab4.5_0004624g0050.1	==	NtbZIP55	Nitab4.5_0003131g0030.1
NtbZIP44	Nitab4.5_0000628g0080.1	==	NtbZIP46	Nitab4.5_0003410g0090.1
NtbZIP41	Nitab4.5_0000363g0280.1	==	NtbZIP57	Nitab4.5_0003540g0010.1
