# Supplementary material for: Genome-wide identification and expression analysis of the bZIP transcription factor family genes in response to abiotic stress in Nicotiana tabacum L
Source: BMC Genomics. 2022 Apr 22;23:318. doi: 10.1186/s12864-022-08547-z (PMC9027840; doi:10.1186/s12864-022-08547-z)
Supplement: Supplementary file 6 — Additional file 6: Figure S2. The correlation analysis between 3 different tissues and expression patterns of the 11 Nicotiana tabacum L. bZIP genes under abiotic stresses. [file 12864_2022_8547_MOESM6_ESM.xlsx]

## Sheet: Nicotiana tabacum-At
Additional file 4: Table 4 One-to-one orthologous relationships between Nicotiana tabacum L. and Arabidopsis thaliana
NtbZIP Gene Name	NtbZIP Gene ID	Chr		AtbZIP Gene ID	Chr
NtbZIP07	Nitab4.5_0004599g0090.1	Nt04	==	AT2G40620.1	2
NtbZIP09	Nitab4.5_0000079g0290.1	Nt04	==	AT4G35040.2	4
NtbZIP10	Nitab4.5_0000016g0210.1	Nt04	==	AT5G06839.3	5
NtbZIP12	Nitab4.5_0001889g0020.1	Nt05	==	AT4G35040.2	4
NtbZIP21	Nitab4.5_0003914g0010.1	Nt07	==	AT2G16770.1	2
NtbZIP21	Nitab4.5_0003914g0010.1	Nt07	==	AT4G35040.2	4
NtbZIP24	Nitab4.5_0004624g0050.1	Nt09	==	AT5G60690.1	5
NtbZIP29	Nitab4.5_0003413g0030.1	Nt11	==	AT2G40620.1	2
NtbZIP30	Nitab4.5_0000149g0170.1	Nt12	==	AT1G13600.1	1
NtbZIP33	Nitab4.5_0000287g0240.1	Nt12	==	AT1G45249.6	1
NtbZIP30	Nitab4.5_0000149g0170.1	Nt12	==	AT2G04038.1	2
NtbZIP33	Nitab4.5_0000287g0240.1	Nt12	==	AT5G42910.1	5
NtbZIP38	Nitab4.5_0000556g0270.1	Nt15	==	AT1G32150.1	1
NtbZIP42	Nitab4.5_0002301g0020.1	Nt17	==	AT1G30490.1	1
NtbZIP43	Nitab4.5_0000136g0170.1	Nt17	==	AT2G18160.1	2
NtbZIP52	Nitab4.5_0001789g0110.1	Nt17	==	AT2G17770.3	2
NtbZIP50	Nitab4.5_0001072g0020.1	Nt17	==	AT2G22850.2	2
NtbZIP49	Nitab4.5_0000142g0350.1	Nt17	==	AT2G22850.2	2
NtbZIP45	Nitab4.5_0000188g0190.1	Nt17	==	AT2G17770.3	2
NtbZIP47	Nitab4.5_0002337g0180.1	Nt17	==	AT2G17770.3	2
NtbZIP50	Nitab4.5_0001072g0020.1	Nt17	==	AT3G49760.1	3
NtbZIP49	Nitab4.5_0000142g0350.1	Nt17	==	AT3G49760.1	3
NtbZIP41	Nitab4.5_0000363g0280.1	Nt17	==	AT3G62420.1	3
NtbZIP49	Nitab4.5_0000142g0350.1	Nt17	==	AT4G37730.1	4
NtbZIP44	Nitab4.5_0000628g0080.1	Nt17	==	AT4G36730.1	4
NtbZIP52	Nitab4.5_0001789g0110.1	Nt17	==	AT4G35900.1	4
NtbZIP53	Nitab4.5_0001279g0170.1	Nt17	==	AT4G36730.1	4
NtbZIP46	Nitab4.5_0003410g0090.1	Nt17	==	AT4G36730.1	4
NtbZIP50	Nitab4.5_0001072g0020.1	Nt17	==	AT4G37730.1	4
NtbZIP47	Nitab4.5_0002337g0180.1	Nt17	==	AT4G35900.1	4
NtbZIP59	Nitab4.5_0000283g0370.1	Nt19	==	AT2G16770.1	2
NtbZIP60	Nitab4.5_0000305g0190.1	Nt19	==	AT2G46270.1	2
NtbZIP57	Nitab4.5_0003540g0010.1	Nt19	==	AT3G62420.1	3
NtbZIP61	Nitab4.5_0000368g0110.1	Nt19	==	AT3G62420.1	3
NtbZIP60	Nitab4.5_0000305g0190.1	Nt19	==	AT4G01120.1	4
NtbZIP59	Nitab4.5_0000283g0370.1	Nt19	==	AT4G35040.2	4
NtbZIP73	Nitab4.5_0001317g0160.1	Nt24	==	AT1G75390.1	1
NtbZIP72	Nitab4.5_0001317g0020.1	Nt24	==	AT2G21230.3	2
NtbZIP76	Nitab4.5_0000123g0440.1	Nt24	==	AT2G40950.1	2
NtbZIP76	Nitab4.5_0000123g0440.1	Nt24	==	AT3G56660.1	3
NtbZIP74	Nitab4.5_0002543g0050.1	Nt24	==	AT3G56850.1	3
NtbZIP73	Nitab4.5_0001317g0160.1	Nt24	==	AT4G34590.1	4
NtbZIP72	Nitab4.5_0001317g0020.1	Nt24	==	AT4G38900.1	4
NtbZIP74	Nitab4.5_0002543g0050.1	Nt24	==	AT4G34000.2	4

## Sheet: Nicotiana tabacum-Os
Additional file 4: Table 4 One-to-one orthologous relationships between Nicotiana tabacum L. and Oryza sativa
NtbZIPGene Name	NtbZIP Gene ID	Chr	OsbZIP Gene ID		Chr
NtbZIP07	Nitab4.5_0004599g0090.1	Nt04	==	BGIOSGA012577-TA	3
NtbZIP07	Nitab4.5_0004599g0090.1	Nt04	==	BGIOSGA023710-TA	7
NtbZIP21	Nitab4.5_0003914g0010.1	Nt07	==	BGIOSGA020526-TA	6
NtbZIP24	Nitab4.5_0004624g0050.1	Nt09	==	BGIOSGA033144-TA	10
NtbZIP23	Nitab4.5_0000755g0200.1	Nt09	==	BGIOSGA036617-TA	12
NtbZIP33	Nitab4.5_0000287g0240.1	Nt12	==	BGIOSGA005551-TA	2
NtbZIP33	Nitab4.5_0000287g0240.1	Nt12	==	BGIOSGA022536-TA	6
NtbZIP33	Nitab4.5_0000287g0240.1	Nt12	==	BGIOSGA028831-TA	8
NtbZIP33	Nitab4.5_0000287g0240.1	Nt12	==	BGIOSGA030899-TA	9
NtbZIP60	Nitab4.5_0000305g0190.1	Nt19	==	BGIOSGA001085-TA	1
NtbZIP61	Nitab4.5_0000368g0110.1	Nt19	==	BGIOSGA037592-TA	12
NtbZIP57	Nitab4.5_0003540g0010.1	Nt19	==	BGIOSGA037592-TA	12
NtbZIP61	Nitab4.5_0000368g0110.1	Nt19	==	BGIOSGA019116-TA	5
NtbZIP59	Nitab4.5_0000283g0370.1	Nt19	==	BGIOSGA020526-TA	6

## Sheet: Nicotiana tabacum-Ft
Additional file 4: Table 4 One-to-one orthologous relationships between Nicotiana tabacum L. and Fagopyrum tataricum
NtbZIP Gene Name	NtbZIP Gene ID	Chr		FtbZIP Gene ID	Chr
NtbZIP01	Nitab4.5_0000179g0100.1	Nt01	==	FtPinG0404013300.01.T01	Ft4
NtbZIP03	Nitab4.5_0000246g0100.1	Nt02	==	FtPinG0201846200.01.T01	Ft2
NtbZIP03	Nitab4.5_0000246g0100.1	Nt02	==	FtPinG0808902300.01.T01	Ft8
NtbZIP04	Nitab4.5_0002629g0100.1	Nt02	==	FtPinG0808853100.01.T01	Ft8
NtbZIP11	Nitab4.5_0002131g0060.1	Nt05	==	FtPinG0505533000.01.T01	Ft5
NtbZIP11	Nitab4.5_0002131g0060.1	Nt05	==	FtPinG0707673800.01.T01	Ft7
NtbZIP17	Nitab4.5_0002681g0020.1	Nt06	==	FtPinG0100547200.01.T01	Ft1
NtbZIP21	Nitab4.5_0003914g0010.1	Nt07	==	FtPinG0100662300.01.T01	Ft1
NtbZIP21	Nitab4.5_0003914g0010.1	Nt07	==	FtPinG0606952800.01.T01	Ft6
NtbZIP27	Nitab4.5_0000831g0030.1	Nt10	==	FtPinG0201846200.01.T01	Ft2
NtbZIP30	Nitab4.5_0000149g0170.1	Nt12	==	FtPinG0100129900.01.T01	Ft1
NtbZIP33	Nitab4.5_0000287g0240.1	Nt12	==	FtPinG0202391200.01.T01	Ft2
NtbZIP33	Nitab4.5_0000287g0240.1	Nt12	==	FtPinG0201993700.01.T01	Ft2
NtbZIP33	Nitab4.5_0000287g0240.1	Nt12	==	FtPinG0303600300.01.T01	Ft3
NtbZIP38	Nitab4.5_0000556g0270.1	Nt15	==	FtPinG0100846100.01.T01	Ft1
NtbZIP38	Nitab4.5_0000556g0270.1	Nt15	==	FtPinG0404013300.01.T01	Ft4
NtbZIP39	Nitab4.5_0004908g0040.1	Nt16	==	FtPinG0201872500.01.T01	Ft2
NtbZIP41	Nitab4.5_0000363g0280.1	Nt17	==	FtPinG0100713500.01.T01	Ft1
NtbZIP50	Nitab4.5_0001072g0020.1	Nt17	==	FtPinG0100414700.01.T01	Ft1
NtbZIP49	Nitab4.5_0000142g0350.1	Nt17	==	FtPinG0100414700.01.T01	Ft1
NtbZIP43	Nitab4.5_0000136g0170.1	Nt17	==	FtPinG0202128400.01.T01	Ft2
NtbZIP54	Nitab4.5_0000723g0200.1	Nt17	==	FtPinG0303570800.01.T01	Ft3
NtbZIP52	Nitab4.5_0001789g0110.1	Nt17	==	FtPinG0707709000.01.T01	Ft7
NtbZIP57	Nitab4.5_0003540g0010.1	Nt19	==	FtPinG0100713500.01.T01	Ft1
NtbZIP61	Nitab4.5_0000368g0110.1	Nt19	==	FtPinG0100713500.01.T01	Ft1
NtbZIP59	Nitab4.5_0000283g0370.1	Nt19	==	FtPinG0100662300.01.T01	Ft1
NtbZIP58	Nitab4.5_0003234g0110.1	Nt19	==	FtPinG0201909200.01.T01	Ft2
NtbZIP57	Nitab4.5_0003540g0010.1	Nt19	==	FtPinG0404431000.01.T01	Ft4
NtbZIP60	Nitab4.5_0000305g0190.1	Nt19	==	FtPinG0505728400.01.T01	Ft5
NtbZIP64	Nitab4.5_0000537g0020.1	Nt21	==	FtPinG0808853100.01.T01	Ft8
NtbZIP77	Nitab4.5_0000027g0550.1	Nt24	==	FtPinG0403898200.01.T01	Ft4
NtbZIP72	Nitab4.5_0001317g0020.1	Nt24	==	FtPinG0404693800.01.T01	Ft4
NtbZIP75	Nitab4.5_0000123g0060.1	Nt24	==	FtPinG0505533000.01.T01	Ft5
NtbZIP76	Nitab4.5_0000123g0440.1	Nt24	==	FtPinG0707665300.01.T01	Ft7
NtbZIP75	Nitab4.5_0000123g0060.1	Nt24	==	FtPinG0707673800.01.T01	Ft7

## Sheet: Nicotiana tabacum-Sl
Additional file 4: Table 4 One-to-one orthologous relationships between Nicotiana tabacum L. and Solanum lycopersicum
NtbZIP Gene Name	NtbZIP Gene ID	Chr		SlbZIP Gene ID	Chr
NtbZIP02	Nitab4.5_0000667g0140.1	Nt02	==	Solyc01g103868.1.1	1
NtbZIP04	Nitab4.5_0002629g0100.1	Nt02	==	Solyc07g053450.3.1	7
NtbZIP03	Nitab4.5_0000246g0100.1	Nt02	==	Solyc07g062710.3.1	7
NtbZIP05	Nitab4.5_0002128g0040.1	Nt03	==	Solyc02g085610.3.1	2
NtbZIP05	Nitab4.5_0002128g0040.1	Nt03	==	Solyc02g062950.3.1	2
NtbZIP09	Nitab4.5_0000079g0290.1	Nt04	==	Solyc01g111580.3.1	1
NtbZIP09	Nitab4.5_0000079g0290.1	Nt04	==	Solyc10g055550.2.1	10
NtbZIP06	Nitab4.5_0000633g0080.1	Nt04	==	Solyc06g060490.3.1	6
NtbZIP07	Nitab4.5_0004599g0090.1	Nt04	==	Solyc06g049040.3.1	6
NtbZIP07	Nitab4.5_0004599g0090.1	Nt04	==	Solyc06g048630.3.1	6
NtbZIP12	Nitab4.5_0001889g0020.1	Nt05	==	Solyc01g111580.3.1	1
NtbZIP13	Nitab4.5_0000811g0030.1	Nt05	==	Solyc10g081350.2.1	10
NtbZIP11	Nitab4.5_0002131g0060.1	Nt05	==	Solyc10g081350.2.1	10
NtbZIP11	Nitab4.5_0002131g0060.1	Nt05	==	Solyc10g076920.2.1	10
NtbZIP12	Nitab4.5_0001889g0020.1	Nt05	==	Solyc10g055550.2.1	10
NtbZIP16	Nitab4.5_0003259g0120.1	Nt05	==	Solyc08g006110.3.1	8
NtbZIP18	Nitab4.5_0000369g0090.1	Nt06	==	Solyc01g111580.3.1	1
NtbZIP19	Nitab4.5_0001870g0010.1	Nt06	==	Solyc06g049040.3.1	6
NtbZIP21	Nitab4.5_0003914g0010.1	Nt07	==	Solyc01g111580.3.1	1
NtbZIP21	Nitab4.5_0003914g0010.1	Nt07	==	Solyc10g055550.2.1	10
NtbZIP23	Nitab4.5_0000755g0200.1	Nt09	==	Solyc11g068370.2.1	11
NtbZIP24	Nitab4.5_0004624g0050.1	Nt09	==	Solyc11g069470.2.1	11
NtbZIP23	Nitab4.5_0000755g0200.1	Nt09	==	Solyc06g074320.3.1	6
NtbZIP27	Nitab4.5_0000831g0030.1	Nt10	==	Solyc07g062710.3.1	7
NtbZIP28	Nitab4.5_0006823g0010.1	Nt10	==	Solyc07g053450.3.1	7
NtbZIP26	Nitab4.5_0001725g0110.1	Nt10	==	Solyc09g009490.3.1	9
NtbZIP25	Nitab4.5_0000794g0130.1	Nt10	==	Solyc09g009760.1.1	9
NtbZIP33	Nitab4.5_0000287g0240.1	Nt12	==	Solyc04g078840.3.1	4
NtbZIP30	Nitab4.5_0000149g0170.1	Nt12	==	Solyc04g005170.1.1	4
NtbZIP34	Nitab4.5_0005185g0040.1	Nt12	==	Solyc04g081190.3.1	4
NtbZIP30	Nitab4.5_0000149g0170.1	Nt12	==	Solyc05g010517.1.1	5
NtbZIP35	Nitab4.5_0000094g0150.1	Nt13	==	Solyc06g048630.3.1	6
NtbZIP38	Nitab4.5_0000556g0270.1	Nt15	==	Solyc08g005290.3.1	8
NtbZIP38	Nitab4.5_0000556g0270.1	Nt15	==	Solyc08g076100.3.1	8
NtbZIP39	Nitab4.5_0004908g0040.1	Nt16	==	Solyc04g071160.3.1	4
NtbZIP41	Nitab4.5_0000363g0280.1	Nt17	==	Solyc01g100460.3.1	1
NtbZIP41	Nitab4.5_0000363g0280.1	Nt17	==	Solyc01g079480.3.1	1
NtbZIP43	Nitab4.5_0000136g0170.1	Nt17	==	Solyc01g109880.3.1	1
NtbZIP40	Nitab4.5_0000365g0040.1	Nt17	==	Solyc11g020950.2.1	11
NtbZIP44	Nitab4.5_0000628g0080.1	Nt17	==	Solyc02g062950.3.1	2
NtbZIP43	Nitab4.5_0000136g0170.1	Nt17	==	Solyc02g084860.1.1	2
NtbZIP44	Nitab4.5_0000628g0080.1	Nt17	==	Solyc02g085610.3.1	2
NtbZIP52	Nitab4.5_0001789g0110.1	Nt17	==	Solyc02g083520.2.1	2
NtbZIP53	Nitab4.5_0001279g0170.1	Nt17	==	Solyc02g085610.3.1	2
NtbZIP50	Nitab4.5_0001072g0020.1	Nt17	==	Solyc02g092090.2.1	2
NtbZIP54	Nitab4.5_0000723g0200.1	Nt17	==	Solyc02g084860.1.1	2
NtbZIP53	Nitab4.5_0001279g0170.1	Nt17	==	Solyc02g062950.3.1	2
NtbZIP52	Nitab4.5_0001789g0110.1	Nt17	==	Solyc02g061990.3.1	2
NtbZIP45	Nitab4.5_0000188g0190.1	Nt17	==	Solyc02g061990.3.1	2
NtbZIP48	Nitab4.5_0001298g0010.1	Nt17	==	Solyc02g024070.3.1	2
NtbZIP49	Nitab4.5_0000142g0350.1	Nt17	==	Solyc02g092090.2.1	2
NtbZIP45	Nitab4.5_0000188g0190.1	Nt17	==	Solyc02g083520.2.1	2
NtbZIP47	Nitab4.5_0002337g0180.1	Nt17	==	Solyc02g061990.3.1	2
NtbZIP46	Nitab4.5_0003410g0090.1	Nt17	==	Solyc02g062950.3.1	2
NtbZIP46	Nitab4.5_0003410g0090.1	Nt17	==	Solyc02g085610.3.1	2
NtbZIP48	Nitab4.5_0001298g0010.1	Nt17	==	Solyc02g069830.3.1	2
NtbZIP47	Nitab4.5_0002337g0180.1	Nt17	==	Solyc02g083520.2.1	2
NtbZIP43	Nitab4.5_0000136g0170.1	Nt17	==	Solyc03g033730.1.1	3
NtbZIP50	Nitab4.5_0001072g0020.1	Nt17	==	Solyc03g043900.1.1	3
NtbZIP49	Nitab4.5_0000142g0350.1	Nt17	==	Solyc03g043900.1.1	3
NtbZIP50	Nitab4.5_0001072g0020.1	Nt17	==	Solyc04g077555.1.1	4
NtbZIP49	Nitab4.5_0000142g0350.1	Nt17	==	Solyc04g077555.1.1	4
NtbZIP43	Nitab4.5_0000136g0170.1	Nt17	==	Solyc04g080740.1.1	4
NtbZIP54	Nitab4.5_0000723g0200.1	Nt17	==	Solyc04g080740.1.1	4
NtbZIP41	Nitab4.5_0000363g0280.1	Nt17	==	Solyc06g009640.2.1	6
NtbZIP55	Nitab4.5_0003131g0030.1	Nt18	==	Solyc11g069470.2.1	11
NtbZIP61	Nitab4.5_0000368g0110.1	Nt19	==	Solyc01g100460.3.1	1
NtbZIP62	Nitab4.5_0000249g0370.1	Nt19	==	Solyc01g104650.3.1	1
NtbZIP56	Nitab4.5_0000718g0350.1	Nt19	==	Solyc01g008730.3.1	1
NtbZIP57	Nitab4.5_0003540g0010.1	Nt19	==	Solyc01g100460.3.1	1
NtbZIP57	Nitab4.5_0003540g0010.1	Nt19	==	Solyc01g079480.3.1	1
NtbZIP59	Nitab4.5_0000283g0370.1	Nt19	==	Solyc01g111580.3.1	1
NtbZIP60	Nitab4.5_0000305g0190.1	Nt19	==	Solyc01g095460.3.1	1
NtbZIP58	Nitab4.5_0003234g0110.1	Nt19	==	Solyc01g109880.3.1	1
NtbZIP61	Nitab4.5_0000368g0110.1	Nt19	==	Solyc01g079480.3.1	1
NtbZIP59	Nitab4.5_0000283g0370.1	Nt19	==	Solyc10g055550.2.1	10
NtbZIP58	Nitab4.5_0003234g0110.1	Nt19	==	Solyc10g054010.1.1	10
NtbZIP60	Nitab4.5_0000305g0190.1	Nt19	==	Solyc05g050220.3.1	5
NtbZIP57	Nitab4.5_0003540g0010.1	Nt19	==	Solyc06g009640.2.1	6
NtbZIP63	Nitab4.5_0003515g0010.1	Nt20	==	Solyc12g044410.2.1	12
NtbZIP63	Nitab4.5_0003515g0010.1	Nt20	==	Solyc03g120910.3.1	3
NtbZIP64	Nitab4.5_0000537g0020.1	Nt21	==	Solyc12g010800.2.1	12
NtbZIP64	Nitab4.5_0000537g0020.1	Nt21	==	Solyc07g053450.3.1	7
NtbZIP66	Nitab4.5_0001397g0020.1	Nt22	==	Solyc02g089420.1.1	2
NtbZIP66	Nitab4.5_0001397g0020.1	Nt22	==	Solyc03g046440.2.1	3
NtbZIP69	Nitab4.5_0001002g0070.1	Nt23	==	Solyc04g011670.3.1	4
NtbZIP68	Nitab4.5_0006460g0030.1	Nt23	==	Solyc08g066500.3.1	8
NtbZIP73	Nitab4.5_0001317g0160.1	Nt24	==	Solyc01g109880.3.1	1
NtbZIP72	Nitab4.5_0001317g0020.1	Nt24	==	Solyc01g110480.3.1	1
NtbZIP71	Nitab4.5_0000613g0150.1	Nt24	==	Solyc10g081350.2.1	10
NtbZIP73	Nitab4.5_0001317g0160.1	Nt24	==	Solyc10g054010.1.1	10
NtbZIP75	Nitab4.5_0000123g0060.1	Nt24	==	Solyc10g081350.2.1	10
NtbZIP74	Nitab4.5_0002543g0050.1	Nt24	==	Solyc10g050210.2.1	10
NtbZIP75	Nitab4.5_0000123g0060.1	Nt24	==	Solyc10g076920.2.1	10
NtbZIP76	Nitab4.5_0000123g0440.1	Nt24	==	Solyc10g078285.1.1	10
NtbZIP70	Nitab4.5_0004063g0120.1	Nt24	==	Solyc10g080770.2.1	10
NtbZIP71	Nitab4.5_0000613g0150.1	Nt24	==	Solyc10g076920.2.1	10

## Sheet: Nicotiana tabacum-Hv
Additional file 4: Table 4 One-to-one orthologous relationships between Nicotiana tabacum L. and Hordeum vulgare
NtbZIP Gene Name	NtbZIP Gene ID	Chr		HvbZIP Gene ID	Chr
NtbZIP07	Nitab4.5_0004599g0090.1	Nt04	==	HORVU4Hr1G050190.1	4
NtbZIP24	Nitab4.5_0004624g0050.1	Nt09	==	HORVU1Hr1G041790.2	1
NtbZIP33	Nitab4.5_0000287g0240.1	Nt12	==	HORVU5Hr1G068230.1	5
NtbZIP33	Nitab4.5_0000287g0240.1	Nt12	==	HORVU6Hr1G080670.1	6

## Sheet: Nicotiana tabacum-Vv
Additional file 4: Table S4 One-to-one orthologous relationships between Nicotiana tabacum L. and Vitis vinifera
NtbZIP Gene Name	NtbZIP Gene ID	Chr		VvbZIP Gene ID	Chr
NtbZIP04	Nitab4.5_0002629g0100.1	Nt02	==	VIT_12s0028g02590.t01	12
NtbZIP02	Nitab4.5_0000667g0140.1	Nt02	==	VIT_12s0035g00620.t01	12
NtbZIP03	Nitab4.5_0000246g0100.1	Nt02	==	VIT_12s0028g02590.t01	12
NtbZIP03	Nitab4.5_0000246g0100.1	Nt02	==	VIT_19s0014g01780.t01	19
NtbZIP05	Nitab4.5_0002128g0040.1	Nt03	==	VIT_04s0023g01360.t01	4
NtbZIP07	Nitab4.5_0004599g0090.1	Nt04	==	VIT_13s0067g02900.t01	13
NtbZIP09	Nitab4.5_0000079g0290.1	Nt04	==	VIT_03s0038g02420.t01	3
NtbZIP10	Nitab4.5_0000016g0210.1	Nt04	==	VIT_08s0007g06160.t01	8
NtbZIP11	Nitab4.5_0002131g0060.1	Nt05	==	VIT_13s0175g00120.t01	13
NtbZIP12	Nitab4.5_0001889g0020.1	Nt05	==	VIT_03s0038g02420.t01	3
NtbZIP18	Nitab4.5_0000369g0090.1	Nt06	==	VIT_03s0038g02420.t01	3
NtbZIP17	Nitab4.5_0002681g0020.1	Nt06	==	VIT_08s0007g06160.t01	8
NtbZIP21	Nitab4.5_0003914g0010.1	Nt07	==	VIT_03s0038g02420.t01	3
NtbZIP24	Nitab4.5_0004624g0050.1	Nt09	==	VIT_13s0019g04320.t01	13
NtbZIP24	Nitab4.5_0004624g0050.1	Nt09	==	VIT_06s0004g02800.t01	6
NtbZIP26	Nitab4.5_0001725g0110.1	Nt10	==	VIT_06s0080g00340.t01	6
NtbZIP26	Nitab4.5_0001725g0110.1	Nt10	==	VIT_08s0007g03420.t01	8
NtbZIP25	Nitab4.5_0000794g0130.1	Nt10	==	VIT_08s0007g03640.t01	8
NtbZIP30	Nitab4.5_0000149g0170.1	Nt12	==	VIT_01s0010g00930.t01	1
NtbZIP30	Nitab4.5_0000149g0170.1	Nt12	==	VIT_14s0083g00700.t01	14
NtbZIP33	Nitab4.5_0000287g0240.1	Nt12	==	VIT_18s0001g10450.t01	18
NtbZIP32	Nitab4.5_0001915g0160.1	Nt12	==	VIT_18s0001g04500.t01	18
NtbZIP33	Nitab4.5_0000287g0240.1	Nt12	==	VIT_03s0063g00310.t01	3
NtbZIP35	Nitab4.5_0000094g0150.1	Nt13	==	VIT_13s0067g02900.t01	13
NtbZIP38	Nitab4.5_0000556g0270.1	Nt15	==	VIT_02s0012g02250.t01	2
NtbZIP50	Nitab4.5_0001072g0020.1	Nt17	==	VIT_18s0001g08710.t01	18
NtbZIP49	Nitab4.5_0000142g0350.1	Nt17	==	VIT_18s0001g08710.t01	18
NtbZIP44	Nitab4.5_0000628g0080.1	Nt17	==	VIT_18s0001g12120.t01	18
NtbZIP43	Nitab4.5_0000136g0170.1	Nt17	==	VIT_18s0001g13040.t01	18
NtbZIP54	Nitab4.5_0000723g0200.1	Nt17	==	VIT_18s0001g13040.t01	18
NtbZIP52	Nitab4.5_0001789g0110.1	Nt17	==	VIT_18s0001g14890.t01	18
NtbZIP53	Nitab4.5_0001279g0170.1	Nt17	==	VIT_18s0001g12120.t01	18
NtbZIP46	Nitab4.5_0003410g0090.1	Nt17	==	VIT_04s0023g01360.t01	4
NtbZIP44	Nitab4.5_0000628g0080.1	Nt17	==	VIT_04s0023g01360.t01	4
NtbZIP43	Nitab4.5_0000136g0170.1	Nt17	==	VIT_04s0023g02430.t01	4
NtbZIP54	Nitab4.5_0000723g0200.1	Nt17	==	VIT_04s0023g02430.t01	4
NtbZIP53	Nitab4.5_0001279g0170.1	Nt17	==	VIT_04s0023g01360.t01	4
NtbZIP41	Nitab4.5_0000363g0280.1	Nt17	==	VIT_07s0005g01450.t01	7
NtbZIP55	Nitab4.5_0003131g0030.1	Nt18	==	VIT_06s0004g02800.t01	6
NtbZIP61	Nitab4.5_0000368g0110.1	Nt19	==	VIT_14s0060g01210.t01	14
NtbZIP57	Nitab4.5_0003540g0010.1	Nt19	==	VIT_14s0060g01210.t01	14
NtbZIP60	Nitab4.5_0000305g0190.1	Nt19	==	VIT_15s0046g01440.t01	15
NtbZIP58	Nitab4.5_0003234g0110.1	Nt19	==	VIT_18s0001g13040.t01	18
NtbZIP60	Nitab4.5_0000305g0190.1	Nt19	==	VIT_02s0025g01020.t01	2
NtbZIP58	Nitab4.5_0003234g0110.1	Nt19	==	VIT_03s0038g04450.t01	3
NtbZIP59	Nitab4.5_0000283g0370.1	Nt19	==	VIT_03s0038g02420.t01	3
NtbZIP57	Nitab4.5_0003540g0010.1	Nt19	==	VIT_07s0005g01450.t01	7
NtbZIP61	Nitab4.5_0000368g0110.1	Nt19	==	VIT_07s0005g01450.t01	7
NtbZIP64	Nitab4.5_0000537g0020.1	Nt21	==	VIT_12s0028g02590.t01	12
NtbZIP66	Nitab4.5_0001397g0020.1	Nt22	==	VIT_14s0083g00700.t01	14
NtbZIP68	Nitab4.5_0006460g0030.1	Nt23	==	VIT_04s0008g03250.t01	4
NtbZIP69	Nitab4.5_0001002g0070.1	Nt23	==	VIT_07s0031g01320.t01	7
NtbZIP74	Nitab4.5_0002543g0050.1	Nt24	==	VIT_18s0001g10450.t01	18
NtbZIP73	Nitab4.5_0001317g0160.1	Nt24	==	VIT_18s0001g13040.t01	18
NtbZIP72	Nitab4.5_0001317g0020.1	Nt24	==	VIT_03s0038g00860.t01	3
NtbZIP74	Nitab4.5_0002543g0050.1	Nt24	==	VIT_03s0063g00310.t01	3
NtbZIP73	Nitab4.5_0001317g0160.1	Nt24	==	VIT_03s0038g04450.t01	3
NtbZIP76	Nitab4.5_0000123g0440.1	Nt24	==	VIT_08s0040g00870.t01	8
NtbZIP70	Nitab4.5_0004063g0120.1	Nt24	==	VIT_08s0007g06160.t01	8

## Sheet: Nicotiana tabacum-St
Additional file 4: Table S4 One-to-one orthologous relationships between Nicotiana tabacum L. and Solanum tuberosum
NtbZIP Gene Name	NtbZIP Gene ID	Chr		StbZIP Gene ID	Chr
NtbZIP03	Nitab4.5_0000246g0100.1	Nt02	==	PGSC0003DMT400024289	7
NtbZIP03	Nitab4.5_0000246g0100.1	Nt02	==	PGSC0003DMT400032381	7
NtbZIP04	Nitab4.5_0002629g0100.1	Nt02	==	PGSC0003DMT400024289	7
NtbZIP05	Nitab4.5_0002128g0040.1	Nt03	==	PGSC0003DMT400032960	2
NtbZIP09	Nitab4.5_0000079g0290.1	Nt04	==	PGSC0003DMT400015830	1
NtbZIP09	Nitab4.5_0000079g0290.1	Nt04	==	PGSC0003DMT400031184	10
NtbZIP06	Nitab4.5_0000633g0080.1	Nt04	==	PGSC0003DMT400045314	6
NtbZIP07	Nitab4.5_0004599g0090.1	Nt04	==	PGSC0003DMT400042946	6
NtbZIP12	Nitab4.5_0001889g0020.1	Nt05	==	PGSC0003DMT400015830	1
NtbZIP11	Nitab4.5_0002131g0060.1	Nt05	==	PGSC0003DMT400018574	10
NtbZIP13	Nitab4.5_0000811g0030.1	Nt05	==	PGSC0003DMT400072260	10
NtbZIP12	Nitab4.5_0001889g0020.1	Nt05	==	PGSC0003DMT400031184	10
NtbZIP11	Nitab4.5_0002131g0060.1	Nt05	==	PGSC0003DMT400072260	10
NtbZIP16	Nitab4.5_0003259g0120.1	Nt05	==	PGSC0003DMT400038493	8
NtbZIP18	Nitab4.5_0000369g0090.1	Nt06	==	PGSC0003DMT400015830	1
NtbZIP21	Nitab4.5_0003914g0010.1	Nt07	==	PGSC0003DMT400015830	1
NtbZIP21	Nitab4.5_0003914g0010.1	Nt07	==	PGSC0003DMT400031184	10
NtbZIP24	Nitab4.5_0004624g0050.1	Nt09	==	PGSC0003DMT400020801	11
NtbZIP23	Nitab4.5_0000755g0200.1	Nt09	==	PGSC0003DMT400067782	11
NtbZIP23	Nitab4.5_0000755g0200.1	Nt09	==	PGSC0003DMT400018306	6
NtbZIP28	Nitab4.5_0006823g0010.1	Nt10	==	PGSC0003DMT400024289	7
NtbZIP27	Nitab4.5_0000831g0030.1	Nt10	==	PGSC0003DMT400032381	7
NtbZIP26	Nitab4.5_0001725g0110.1	Nt10	==	PGSC0003DMT400006851	9
NtbZIP25	Nitab4.5_0000794g0130.1	Nt10	==	PGSC0003DMT400022920	9
NtbZIP31	Nitab4.5_0004992g0010.1	Nt12	==	PGSC0003DMT400043651	12
NtbZIP33	Nitab4.5_0000287g0240.1	Nt12	==	PGSC0003DMT400020670	4
NtbZIP31	Nitab4.5_0004992g0010.1	Nt12	==	PGSC0003DMT400070883	4
NtbZIP32	Nitab4.5_0001915g0160.1	Nt12	==	PGSC0003DMT400070834	4
NtbZIP34	Nitab4.5_0005185g0040.1	Nt12	==	PGSC0003DMT400009538	4
NtbZIP30	Nitab4.5_0000149g0170.1	Nt12	==	PGSC0003DMT400019465	5
NtbZIP35	Nitab4.5_0000094g0150.1	Nt13	==	PGSC0003DMT400070968	6
NtbZIP36	Nitab4.5_0000991g0040.1	Nt15	==	PGSC0003DMT400060865	10
NtbZIP38	Nitab4.5_0000556g0270.1	Nt15	==	PGSC0003DMT400047522	8
NtbZIP39	Nitab4.5_0004908g0040.1	Nt16	==	PGSC0003DMT400002100	4
NtbZIP41	Nitab4.5_0000363g0280.1	Nt17	==	PGSC0003DMT400088166	1
NtbZIP41	Nitab4.5_0000363g0280.1	Nt17	==	PGSC0003DMT400007165	1
NtbZIP40	Nitab4.5_0000365g0040.1	Nt17	==	PGSC0003DMT400024003	11
NtbZIP43	Nitab4.5_0000136g0170.1	Nt17	==	PGSC0003DMT400040054	2
NtbZIP52	Nitab4.5_0001789g0110.1	Nt17	==	PGSC0003DMT400009393	2
NtbZIP43	Nitab4.5_0000136g0170.1	Nt17	==	PGSC0003DMT400009068	2
NtbZIP44	Nitab4.5_0000628g0080.1	Nt17	==	PGSC0003DMT400032960	2
NtbZIP53	Nitab4.5_0001279g0170.1	Nt17	==	PGSC0003DMT400032960	2
NtbZIP54	Nitab4.5_0000723g0200.1	Nt17	==	PGSC0003DMT400009068	2
NtbZIP50	Nitab4.5_0001072g0020.1	Nt17	==	PGSC0003DMT400055214	2
NtbZIP52	Nitab4.5_0001789g0110.1	Nt17	==	PGSC0003DMT400061403	2
NtbZIP45	Nitab4.5_0000188g0190.1	Nt17	==	PGSC0003DMT400061403	2
NtbZIP48	Nitab4.5_0001298g0010.1	Nt17	==	PGSC0003DMT400030829	2
NtbZIP49	Nitab4.5_0000142g0350.1	Nt17	==	PGSC0003DMT400055214	2
NtbZIP47	Nitab4.5_0002337g0180.1	Nt17	==	PGSC0003DMT400061403	2
NtbZIP46	Nitab4.5_0003410g0090.1	Nt17	==	PGSC0003DMT400032960	2
NtbZIP47	Nitab4.5_0002337g0180.1	Nt17	==	PGSC0003DMT400009393	2
NtbZIP48	Nitab4.5_0001298g0010.1	Nt17	==	PGSC0003DMT400054421	2
NtbZIP43	Nitab4.5_0000136g0170.1	Nt17	==	PGSC0003DMT400058187	3
NtbZIP50	Nitab4.5_0001072g0020.1	Nt17	==	PGSC0003DMT400013972	3
NtbZIP49	Nitab4.5_0000142g0350.1	Nt17	==	PGSC0003DMT400013972	3
NtbZIP50	Nitab4.5_0001072g0020.1	Nt17	==	PGSC0003DMT400012575	4
NtbZIP43	Nitab4.5_0000136g0170.1	Nt17	==	PGSC0003DMT400009493	4
NtbZIP49	Nitab4.5_0000142g0350.1	Nt17	==	PGSC0003DMT400012575	4
NtbZIP54	Nitab4.5_0000723g0200.1	Nt17	==	PGSC0003DMT400009493	4
NtbZIP41	Nitab4.5_0000363g0280.1	Nt17	==	PGSC0003DMT400018832	6
NtbZIP55	Nitab4.5_0003131g0030.1	Nt18	==	PGSC0003DMT400020801	11
NtbZIP57	Nitab4.5_0003540g0010.1	Nt19	==	PGSC0003DMT400088166	1
NtbZIP61	Nitab4.5_0000368g0110.1	Nt19	==	PGSC0003DMT400007165	1
NtbZIP62	Nitab4.5_0000249g0370.1	Nt19	==	PGSC0003DMT400076576	1
NtbZIP57	Nitab4.5_0003540g0010.1	Nt19	==	PGSC0003DMT400007165	1
NtbZIP61	Nitab4.5_0000368g0110.1	Nt19	==	PGSC0003DMT400088166	1
NtbZIP60	Nitab4.5_0000305g0190.1	Nt19	==	PGSC0003DMT400000266	1
NtbZIP58	Nitab4.5_0003234g0110.1	Nt19	==	PGSC0003DMT400079474	1
NtbZIP59	Nitab4.5_0000283g0370.1	Nt19	==	PGSC0003DMT400015830	1
NtbZIP59	Nitab4.5_0000283g0370.1	Nt19	==	PGSC0003DMT400031184	10
NtbZIP56	Nitab4.5_0000718g0350.1	Nt19	==	PGSC0003DMT400024428	11
NtbZIP60	Nitab4.5_0000305g0190.1	Nt19	==	PGSC0003DMT400084203	5
NtbZIP57	Nitab4.5_0003540g0010.1	Nt19	==	PGSC0003DMT400018832	6
NtbZIP63	Nitab4.5_0003515g0010.1	Nt20	==	PGSC0003DMT400068037	12
NtbZIP63	Nitab4.5_0003515g0010.1	Nt20	==	PGSC0003DMT400006735	3
NtbZIP64	Nitab4.5_0000537g0020.1	Nt21	==	PGSC0003DMT400020206	12
NtbZIP64	Nitab4.5_0000537g0020.1	Nt21	==	PGSC0003DMT400024289	7
NtbZIP66	Nitab4.5_0001397g0020.1	Nt22	==	PGSC0003DMT400003516	2
NtbZIP69	Nitab4.5_0001002g0070.1	Nt23	==	PGSC0003DMT400016235	4
NtbZIP68	Nitab4.5_0006460g0030.1	Nt23	==	PGSC0003DMT400074934	8
NtbZIP73	Nitab4.5_0001317g0160.1	Nt24	==	PGSC0003DMT400079474	1
NtbZIP72	Nitab4.5_0001317g0020.1	Nt24	==	PGSC0003DMT400004178	1
NtbZIP74	Nitab4.5_0002543g0050.1	Nt24	==	PGSC0003DMT400066603	1
NtbZIP76	Nitab4.5_0000123g0440.1	Nt24	==	PGSC0003DMT400018486	10
NtbZIP75	Nitab4.5_0000123g0060.1	Nt24	==	PGSC0003DMT400018574	10
NtbZIP73	Nitab4.5_0001317g0160.1	Nt24	==	PGSC0003DMT400043542	10
NtbZIP70	Nitab4.5_0004063g0120.1	Nt24	==	PGSC0003DMT400060926	10
NtbZIP71	Nitab4.5_0000613g0150.1	Nt24	==	PGSC0003DMT400018574	10
NtbZIP70	Nitab4.5_0004063g0120.1	Nt24	==	PGSC0003DMT400060865	10
NtbZIP74	Nitab4.5_0002543g0050.1	Nt24	==	PGSC0003DMT400015892	10
NtbZIP71	Nitab4.5_0000613g0150.1	Nt24	==	PGSC0003DMT400072260	10
NtbZIP75	Nitab4.5_0000123g0060.1	Nt24	==	PGSC0003DMT400072260	10
