# Supplementary material for: Genome-wide identification and expression analysis of the bZIP transcription factor family genes in response to abiotic stress in Nicotiana tabacum L
Source: BMC Genomics. 2022 Apr 22;23:318. doi: 10.1186/s12864-022-08547-z (PMC9027840; doi:10.1186/s12864-022-08547-z)
Supplement: Supplementary file 7 — Additional file 7: Table S5. Primer sequences used for real-time quantitative PCR. [file 12864_2022_8547_MOESM7_ESM.xlsx]

## Sheet: 1
Additional file 7: Table S5. Primer sequences used for real-time quantitative PCR.
Group	GENE	Forward primer (5'- 3')	Reverse primer (5'- 3')
G	NtbZIP01	TCAGCAGGCAGGCAAGATTC	GGCAACACTCCAGTAGTCCATA
E	NtbZIP04	CCACAACAACAGCCGTTCAC	GCCTTCGGCATTCTTCAACC
F	NtbZIP18	CCACCCTGGATCAGAAGGTA	ATTACCCAATGCACAGCCAG
I	NtbZIP29	ATTCAGGCCATCTCACCACC	AGCCAAAATCGCATCGAATGG
C	NtbZIP37	CAAAGGTGAAGATGGCTGAAGA	CGGTGCTTGATAGTAGTGATGT
S	NtbZIP49	TTGTCCACATTTCCGGCCAC	CGGAGTGAAACCGCCATCAA
J	NtbZIP63	GACTTCTGGCTGTTACGCTACT	TCGGAACTGGTGGCATACTTG
D	NtbZIP69	GCTGATTCAACTGGCACAAGA	GCATCTACACCACCACCTACA
K	NtbZIP70	GAGGGAATTCGGAAAGGTCC	GAGCACTTCCACCAGCATAA
A	NtbZIP74	GCTGCTAGGGAACCTGTTGT	ATCCGGCCAAGCCTTTAACA
B	NtbZIP76	GACCGCAGCAGATCAAGGAA	ACCGCATCACCGTTATTAAGGA
Actin	gene_24753	GTGTTATGGTCGGAATGGG	TGGAACGCTAAATGTCTCAAA
